# Supplementary material for: catena-Poly[[diaqua­strontium(II)]-bis­[μ-2-(3-benzoyl­phen­yl)propano­ato]]
Source: Acta Crystallogr Sect E Struct Rep Online. 2010 Sep 4;66(Pt 10):m1183. doi: 10.1107/S160053681003429X (PMC2983188; doi:10.1107/S160053681003429X)
Supplement: Supplementary file 2 [file e-66-m1183-Isup2.hkl]

# 
# h,k,l, Fc-squared, Fo-squared, sigma(Fo-squared) and status flag 
# 
data_I
_shelx_title ' d in P2(1)/n' 
_shelx_refln_list_code          4 
_shelx_F_calc_maximum      376.39 
_exptl_crystal_F_000      1296.00 
_reflns_d_resolution_high  0.8407 
 
loop_ 
 _symmetry_equiv_pos_as_xyz 
 'x, y, z' 
 '-x+1/2, y+1/2, -z+1/2' 
 '-x, -y, -z' 
 'x-1/2, -y-1/2, z-1/2' 
 
_cell_length_a    18.6651 
_cell_length_b     8.0406 
_cell_length_c    19.3772 
_cell_angle_alpha  90.000 
_cell_angle_beta   93.265 
_cell_angle_gamma  90.000 
 
_shelx_F_squared_multiplier     1.000 
 
loop_ 
 _refln_index_h 
 _refln_index_k 
 _refln_index_l 
 _refln_F_squared_calc 
 _refln_F_squared_meas 
 _refln_F_squared_sigma 
 _refln_observed_status 
   4   0   0     2025.28     1836.25     38.51 o 
   6   0   0      911.79      899.30     30.94 o 
   8   0   0     2773.85     2758.55     85.80 o 
  10   0   0     1989.18     1932.91     66.23 o 
  12   0   0      116.55      137.51     57.39 o 
  14   0   0      469.65      494.64     74.08 o 
  16   0   0      223.21      313.06     57.77 o 
  18   0   0       59.94       78.50     49.27 o 
  20   0   0        8.79       55.89     73.08 o 
  22   0   0       83.13       77.36     82.63 o 
   2   1   0      970.03     1054.95     14.80 o 
   3   1   0     6015.20     5717.60     63.65 o 
   4   1   0    35128.61    34826.44    435.69 o 
   5   1   0     7766.82     7230.01     79.56 o 
   6   1   0    17839.81    18461.82    232.40 o 
   7   1   0     3398.55     3285.83     47.60 o 
   8   1   0     1079.38     1124.01     31.76 o 
   9   1   0      933.99      955.27     56.39 o 
  10   1   0      676.37      639.85     32.78 o 
  11   1   0       35.47       33.41     17.41 o 
  12   1   0      417.96      444.18     38.67 o 
  13   1   0       29.08       39.03     24.98 o 
  14   1   0     1552.43     1783.72     66.99 o 
  15   1   0        1.24        7.10     21.32 o 
  16   1   0     1977.68     2056.08     74.94 o 
  17   1   0        1.18      -25.49     28.79 o 
  18   1   0      885.32      913.54     70.98 o 
  19   1   0       25.34        3.45     28.52 o 
  20   1   0      220.62      208.10     46.22 o 
  21   1   0       29.50       67.88     40.75 o 
  22   1   0      407.21      203.66     76.18 o 
   0   2   0    18742.73    17425.09    232.41 o 
   1   2   0      609.52      604.85     18.64 o 
   2   2   0     8795.29     8450.59     80.30 o 
   3   2   0      594.15      552.27     21.09 o 
   4   2   0     4180.29     3874.70     48.51 o 
   5   2   0       59.34       78.40     13.22 o 
   6   2   0     4281.62     4094.05     52.09 o 
   7   2   0      410.97      441.54     22.94 o 
   8   2   0     2393.89     2306.14     52.43 o 
   9   2   0       42.88       64.45     22.22 o 
  10   2   0     4049.79     4124.71     87.92 o 
  11   2   0      194.96      221.28     29.56 o 
  12   2   0     1233.17     1375.01     55.70 o 
  13   2   0       95.01      120.17     33.41 o 
  14   2   0      941.34      900.94     54.81 o 
  15   2   0      255.72      178.10     33.73 o 
  16   2   0      183.37      176.23     39.74 o 
  17   2   0       12.68       62.18     38.61 o 
  18   2   0      214.09      227.11     40.38 o 
  19   2   0        5.37       50.75     45.91 o 
  20   2   0        0.09       68.89     34.64 o 
  21   2   0       39.65       38.33     41.16 o 
   1   3   0      208.47      269.04     22.49 o 
   2   3   0      114.62      105.32     16.03 o 
   3   3   0       62.33      105.84     16.53 o 
   4   3   0     7104.22     7054.91     84.73 o 
   5   3   0     6122.46     6173.03     74.12 o 
   6   3   0      173.98      153.15     24.67 o 
   7   3   0      693.96      777.76     35.54 o 
   8   3   0     3145.81     3509.59     61.88 o 
   9   3   0      127.56      129.70     21.05 o 
  10   3   0      756.79      806.21     35.42 o 
  11   3   0      146.89      161.00     25.99 o 
  12   3   0     2383.28     2390.91     54.91 o 
  13   3   0      264.49      282.53     25.78 o 
  14   3   0     3056.63     3034.33    109.97 o 
  15   3   0       22.08        9.53     23.94 o 
  16   3   0      613.24      611.23     50.16 o 
  17   3   0        3.88       14.11     30.95 o 
  18   3   0     1136.42     1050.47    147.12 o 
  19   3   0       39.51       23.88     44.35 o 
  20   3   0      387.70      444.65     85.97 o 
  21   3   0       18.80      110.97     72.81 o 
   0   4   0     9048.03     8353.45    138.08 o 
   1   4   0      576.32      690.83     29.70 o 
   2   4   0     7138.05     6287.00     93.03 o 
   3   4   0      627.33      614.27     27.14 o 
   4   4   0    10216.03    10071.65    127.00 o 
   5   4   0      836.36      833.79     34.59 o 
   6   4   0     3043.86     3055.69     58.40 o 
   7   4   0        0.93      -15.57     21.65 o 
   8   4   0     3342.66     3347.71     74.43 o 
   9   4   0       13.48       14.41     18.90 o 
  10   4   0     1873.36     1790.17     66.64 o 
  11   4   0      165.03      104.64     27.55 o 
  12   4   0     1818.34     1940.77     91.64 o 
  13   4   0      195.34      152.43     29.42 o 
  14   4   0      497.10      482.48     38.97 o 
  15   4   0       59.93       42.14     27.51 o 
  16   4   0        4.26      -11.28     31.35 o 
  17   4   0       58.44       59.07     28.64 o 
  18   4   0        6.68      -30.75     44.00 o 
  19   4   0        0.38        1.59     49.27 o 
  20   4   0        0.35        0.09     60.42 o 
   1   5   0        4.34       19.21     19.66 o 
   2   5   0      333.24      320.04     32.40 o 
   3   5   0       38.56       40.60     25.00 o 
   4   5   0     1054.28      987.09     53.22 o 
   5   5   0      300.59      286.40     27.57 o 
   6   5   0     2458.16     2434.05     70.68 o 
   7   5   0       40.01       40.20     27.96 o 
   8   5   0     1179.16     1245.77     59.74 o 
   9   5   0      148.16      156.19     46.14 o 
  10   5   0     2330.38     2394.73     76.99 o 
  11   5   0       17.77      -11.99     23.00 o 
  12   5   0      655.08      618.19     79.01 o 
  13   5   0      162.16      136.36     29.58 o 
  14   5   0      815.01      653.84    111.33 o 
  15   5   0       44.82       26.03     21.69 o 
  16   5   0      866.99     1094.36    155.67 o 
  17   5   0       19.94       18.11     21.17 o 
  18   5   0      600.17      664.29    257.31 o 
   0   6   0     9180.76     9125.48    220.70 o 
   1   6   0      609.85      710.77     47.64 o 
   2   6   0     3015.85     3067.13     87.04 o 
   3   6   0      810.30      901.65     56.37 o 
   4   6   0     2989.87     2962.51     81.30 o 
   5   6   0       24.85       19.92     31.58 o 
   6   6   0     3354.76     3214.98     95.03 o 
   7   6   0        8.24       19.72     24.54 o 
   8   6   0     1393.30     1367.82     78.78 o 
   9   6   0       46.46       79.73     41.05 o 
  10   6   0      563.57      587.91     55.29 o 
  11   6   0      116.18      125.06     32.42 o 
  12   6   0      221.36      228.88     48.22 o 
  13   6   0       23.96       26.31     24.02 o 
  14   6   0      157.79       92.13     55.00 o 
  15   6   0       80.17       32.58     33.18 o 
  16   6   0      130.36       51.68     76.99 o 
  17   6   0       11.07       43.43     77.86 o 
   1   7   0        2.14       46.36     35.62 o 
   2   7   0      478.49      475.95     50.89 o 
   3   7   0     2026.25     2093.86     78.80 o 
   4   7   0     1147.47     1170.55     54.93 o 
   5   7   0        1.39       64.52     35.45 o 
   6   7   0       40.39       89.60     38.14 o 
   7   7   0        3.75       59.14     33.23 o 
   8   7   0      102.01       88.82     46.25 o 
   9   7   0      397.77      323.59     59.51 o 
  10   7   0      546.12      596.73     94.46 o 
  11   7   0        1.40        0.30     25.41 o 
  12   7   0      268.59      111.78     42.27 o 
  13   7   0        4.19       17.34     26.66 o 
  14   7   0      563.74      581.91    191.42 o 
  15   7   0       11.78      -55.62     90.59 o 
   0   8   0     2845.45     3203.34    205.04 o 
   1   8   0      176.80      199.35     52.20 o 
   2   8   0     2158.14     2469.14    159.64 o 
   3   8   0        3.56       -5.41     37.44 o 
   4   8   0     2245.82     2417.52    102.85 o 
   5   8   0       51.12       51.90     39.24 o 
   6   8   0      801.66      813.90     64.73 o 
   7   8   0       17.72      -20.80     35.98 o 
   8   8   0      585.14      406.72    167.83 o 
   9   8   0        3.97       -8.17     46.85 o 
  10   8   0      649.82      286.13    159.00 o 
  11   8   0        4.86       13.15     54.19 o 
  12   8   0      254.71       80.99     77.66 o 
   1   9   0       37.68       96.73     57.00 o 
   2   9   0       48.60       44.61     59.83 o 
   3   9   0       62.65      110.43     46.68 o 
   4   9   0       51.35        2.12     50.89 o 
   5   9   0       10.73      -22.10     46.23 o 
   6   9   0      291.91      392.13    109.21 o 
   7   9   0        0.78       -6.21     40.98 o 
 -21   0   1      117.44      123.99    125.89 o 
 -19   0   1       21.46       23.99     61.30 o 
 -17   0   1        3.02      -24.47     39.79 o 
 -15   0   1       50.20       76.25     32.78 o 
 -13   0   1      128.05      186.62     53.39 o 
 -11   0   1     3214.05     3334.85     92.13 o 
  -9   0   1     7553.68     7173.62    155.80 o 
  -7   0   1    21975.78    21320.22    382.28 o 
  -5   0   1    11902.06    11201.07    172.09 o 
  -3   0   1     7649.79     7024.22     92.95 o 
   3   0   1    26279.43    28410.05    441.43 o 
   5   0   1    13086.52    11626.15    207.96 o 
   7   0   1     8186.21     7489.46    162.22 o 
   9   0   1     1909.28     1826.33     65.06 o 
  11   0   1      375.03      439.44     77.61 o 
  13   0   1      496.87      448.04     45.17 o 
  15   0   1      578.14      753.95    128.86 o 
  17   0   1      788.24      948.82     86.15 o 
  19   0   1       41.18       63.64     73.99 o 
  21   0   1       10.32       13.54     68.69 o 
 -22   1   1        3.63      -15.92     28.83 o 
 -21   1   1      140.12      116.56     54.66 o 
 -20   1   1        7.57       81.98     41.82 o 
 -19   1   1      644.61      700.14    102.00 o 
 -18   1   1      173.60      143.42     43.94 o 
 -17   1   1     1143.84     1204.76     51.66 o 
 -16   1   1       17.58        8.41     25.90 o 
 -15   1   1     1402.66     1492.64     64.09 o 
 -14   1   1      500.77      493.52     51.87 o 
 -13   1   1     3062.96     3164.20     90.36 o 
 -12   1   1      385.90      369.93     23.85 o 
 -11   1   1     1361.60     1359.08     42.51 o 
 -10   1   1      699.69      671.65     34.29 o 
  -9   1   1     8342.27     8273.54    112.04 o 
  -8   1   1      586.57      570.90     26.90 o 
  -7   1   1     4926.68     4732.59     63.56 o 
  -6   1   1     3234.21     3284.92     45.06 o 
  -5   1   1     3685.21     4042.64     46.13 o 
  -4   1   1     5885.62     5588.63     68.88 o 
  -3   1   1     2045.31     2055.27     25.36 o 
  -2   1   1     1750.47     1957.77     23.78 o 
   2   1   1       23.74       32.82      5.81 o 
   3   1   1      298.20      272.34     14.63 o 
   4   1   1        6.16       68.26     13.52 o 
   5   1   1      110.18      144.15     19.13 o 
   6   1   1      349.96      445.24     20.81 o 
   7   1   1     2476.13     2488.69     39.59 o 
   8   1   1      282.49      330.12     22.73 o 
   9   1   1     3507.04     3274.66     59.24 o 
  10   1   1      684.75      734.70     34.05 o 
  11   1   1      428.89      477.46     35.07 o 
  12   1   1      141.59      130.14     32.73 o 
  13   1   1     1640.49     1739.76     53.37 o 
  14   1   1        2.82      -21.88     26.54 o 
  15   1   1     1176.64     1388.33     55.19 o 
  16   1   1      127.81      129.96     31.32 o 
  17   1   1     1057.83     1130.25     57.12 o 
  18   1   1        4.82      -18.58     33.30 o 
  19   1   1      468.73      490.11     68.20 o 
  20   1   1        0.04       26.27     33.78 o 
  21   1   1      674.42      537.54     69.03 o 
 -21   2   1        4.66       16.83     42.41 o 
 -20   2   1       52.08       34.40     49.10 o 
 -19   2   1       77.18       77.86     38.64 o 
 -18   2   1       14.32       14.12     38.03 o 
 -17   2   1       16.23      -23.39     29.28 o 
 -16   2   1       16.62        6.59     31.17 o 
 -15   2   1      305.75      291.27     43.12 o 
 -14   2   1      553.14      531.32     38.20 o 
 -13   2   1       10.40       11.03     22.50 o 
 -12   2   1        3.34        5.53     21.59 o 
 -11   2   1      486.95      544.40     33.88 o 
 -10   2   1     2845.83     2974.02     64.32 o 
  -9   2   1     3892.77     3771.62     68.88 o 
  -8   2   1     1285.76     1283.32     36.24 o 
  -7   2   1     5357.36     5173.49     65.89 o 
  -6   2   1      221.76      196.76     12.88 o 
  -5   2   1     7477.29     7297.66     95.96 o 
  -4   2   1        3.49       14.32      9.40 o 
  -3   2   1     2806.80     2718.39     33.48 o 
  -2   2   1      148.15      158.33     12.30 o 
  -1   2   1    23539.96    23017.73    221.44 o 
   0   2   1     3234.66     3043.49     42.18 o 
   1   2   1      893.61      923.48     23.53 o 
   2   2   1    11870.90    11576.83    106.82 o 
   3   2   1    20926.55    20137.96    203.96 o 
   4   2   1     5455.03     5551.30     71.88 o 
   5   2   1     5094.01     4397.76     59.79 o 
   6   2   1      452.44      417.56     21.48 o 
   7   2   1    13056.30    12887.88    147.15 o 
   8   2   1      247.20      209.03     30.68 o 
   9   2   1     6067.28     5944.74     97.64 o 
  10   2   1      150.86      200.03     30.95 o 
  11   2   1     1366.10     1367.38     60.57 o 
  12   2   1        0.02      -20.92     26.42 o 
  13   2   1      476.51      580.11     53.31 o 
  14   2   1      155.28      152.08     31.37 o 
  15   2   1      932.46      958.21     58.51 o 
  16   2   1       46.03       88.41     40.23 o 
  17   2   1      725.64      695.86     55.62 o 
  18   2   1       10.83       33.75     44.70 o 
  19   2   1      237.05      259.31     55.54 o 
  20   2   1       24.64       27.47     34.08 o 
  21   2   1        3.56       68.69     58.69 o 
 -21   3   1      252.06      415.20     91.60 o 
 -20   3   1       29.68       58.53     74.50 o 
 -19   3   1      456.36      396.79     90.24 o 
 -18   3   1        4.80      -11.81     38.94 o 
 -17   3   1      783.38      767.40     89.59 o 
 -16   3   1       71.89       19.69     24.50 o 
 -15   3   1     2291.16     2131.57    179.25 o 
 -14   3   1        0.36      -22.73     19.76 o 
 -13   3   1     4069.85     3974.69    134.25 o 
 -12   3   1        6.79       -2.47     16.27 o 
 -11   3   1     1602.85     1537.98     40.78 o 
 -10   3   1       72.09       94.16     18.54 o 
  -9   3   1     1585.00     1607.24     36.22 o 
  -8   3   1      307.58      374.10     26.78 o 
  -7   3   1     7465.67     7377.64    101.49 o 
  -6   3   1     1038.53     1144.58     36.39 o 
  -5   3   1     5016.56     4755.16     61.94 o 
  -4   3   1      244.99      237.22     20.34 o 
  -3   3   1     1312.33     1170.98     29.35 o 
  -2   3   1     4484.88     4792.57     66.96 o 
  -1   3   1       14.33       -1.33     11.71 o 
   0   3   1        3.69       41.49     14.49 o 
   1   3   1      692.13      715.20     25.25 o 
   2   3   1        9.33        5.68     17.49 o 
   3   3   1       92.37       59.51     17.68 o 
   4   3   1      253.06      314.64     26.20 o 
   5   3   1      875.53      827.41     29.60 o 
   6   3   1      309.50      322.47     25.00 o 
   7   3   1     5147.05     5322.53     86.97 o 
   8   3   1       63.04       78.21     17.43 o 
   9   3   1      874.43      956.39     39.71 o 
  10   3   1        2.47      -18.51     17.02 o 
  11   3   1      473.37      531.26     31.39 o 
  12   3   1        1.16       62.10     28.06 o 
  13   3   1      712.75      781.95     43.24 o 
  14   3   1      225.45      255.74     37.65 o 
  15   3   1      974.16     1107.02     62.25 o 
  16   3   1       58.30       43.10     30.28 o 
  17   3   1      842.71      851.14     83.72 o 
  18   3   1        8.17      -41.37     28.87 o 
  19   3   1      346.24      269.21     47.42 o 
  20   3   1        0.74       49.83     47.30 o 
 -20   4   1        0.67       42.50     67.12 o 
 -19   4   1        0.09      -28.87     63.80 o 
 -18   4   1        0.64       -9.65     19.86 o 
 -17   4   1       70.17       26.10     18.01 o 
 -16   4   1        1.75       34.05     17.49 o 
 -15   4   1      199.50      147.66     22.96 o 
 -14   4   1        0.80       -3.57     15.88 o 
 -13   4   1      366.81      293.54     44.25 o 
 -12   4   1      246.16      135.78     39.57 o 
 -11   4   1     1472.01     1369.24     46.90 o 
 -10   4   1      166.27      153.94     21.12 o 
  -9   4   1     3032.93     2939.38     71.23 o 
  -8   4   1      224.59      253.61     30.95 o 
  -7   4   1      199.87      169.13     27.85 o 
  -6   4   1        0.48       18.75     16.94 o 
  -5   4   1     4486.68     4333.48     68.71 o 
  -4   4   1      947.51      935.09     29.51 o 
  -3   4   1     9240.75     8522.59    122.08 o 
  -2   4   1      386.82      400.45     29.59 o 
  -1   4   1    12436.80    11745.53    158.92 o 
   0   4   1        7.55       27.37     21.76 o 
   1   4   1    15039.99    14718.23    166.31 o 
   2   4   1     2327.10     2476.68     71.16 o 
   3   4   1     9079.93     8658.37    120.19 o 
   4   4   1     2825.67     3085.17     53.95 o 
   5   4   1     3769.40     3615.29     58.68 o 
   6   4   1        5.50       38.30     20.31 o 
   7   4   1     2594.52     2468.59     71.13 o 
   8   4   1        6.59       32.33     28.49 o 
   9   4   1     3078.96     3163.05     67.25 o 
  10   4   1       30.91       44.89     23.73 o 
  11   4   1     3382.28     3396.83     78.58 o 
  12   4   1       13.63        7.03     36.65 o 
  13   4   1      669.49      671.70     39.37 o 
  14   4   1        6.33       22.19     27.92 o 
  15   4   1      378.09      331.37     42.21 o 
  16   4   1        3.78      -43.42     31.56 o 
  17   4   1       15.74       46.01     33.25 o 
  18   4   1        1.83       19.56     30.94 o 
  19   4   1       39.75       82.99     36.56 o 
  20   4   1        1.09      -36.79     98.20 o 
 -18   5   1        4.28       45.53     93.55 o 
 -17   5   1      856.22      842.03    283.80 o 
 -16   5   1        0.19      -47.56     94.10 o 
 -15   5   1      990.53     1341.97    117.09 o 
 -14   5   1        0.17        5.30     28.86 o 
 -13   5   1     1457.87     1563.03    132.13 o 
 -12   5   1        9.31       -0.17     19.99 o 
 -11   5   1     1643.79     1643.39    128.47 o 
 -10   5   1      513.44      535.30     42.42 o 
  -9   5   1     1609.58     1571.82     64.04 o 
  -8   5   1       12.14       26.98     27.97 o 
  -7   5   1     1650.46     1502.69     44.87 o 
  -6   5   1      123.21       96.48     28.05 o 
  -5   5   1     2906.59     2923.73     66.94 o 
  -4   5   1      155.42      189.56     29.80 o 
  -3   5   1      315.69      404.71     41.87 o 
  -2   5   1      208.22      236.43     32.13 o 
  -1   5   1      334.98      325.44     32.97 o 
   0   5   1       68.87       68.64     24.65 o 
   1   5   1      218.13      220.60     26.12 o 
   2   5   1      325.70      377.04     33.19 o 
   3   5   1      295.61      306.12     35.32 o 
   4   5   1       35.15       61.14     36.05 o 
   5   5   1      316.35      327.50     36.32 o 
   6   5   1      154.23      174.13     29.82 o 
   7   5   1     1314.99     1347.93     50.94 o 
   8   5   1      209.48      211.08     40.01 o 
   9   5   1     1038.97     1018.05     47.27 o 
  10   5   1       23.60       -8.80     20.06 o 
  11   5   1      964.81      938.38     71.75 o 
  12   5   1      286.38      206.28     35.58 o 
  13   5   1     1680.65     1806.95    132.87 o 
  14   5   1      189.70      162.97     37.15 o 
  15   5   1      353.79      269.94     67.36 o 
  16   5   1       65.22       28.53     21.82 o 
  17   5   1      602.09      421.18    163.52 o 
  18   5   1        4.14      -12.51     75.48 o 
 -17   6   1       28.09       18.02     62.54 o 
 -16   6   1       38.63        7.01     67.90 o 
 -15   6   1       89.97       70.61     66.77 o 
 -14   6   1      109.28       18.60     27.07 o 
 -13   6   1      145.87       99.68     45.27 o 
 -12   6   1       53.63       47.98     20.60 o 
 -11   6   1      305.22      285.59     42.95 o 
 -10   6   1      592.47      588.90     57.92 o 
  -9   6   1      813.07      863.19     58.07 o 
  -8   6   1        6.64        3.01     22.93 o 
  -7   6   1     1286.52     1264.99     49.79 o 
  -6   6   1      241.90      210.74     39.18 o 
  -5   6   1     3224.35     3091.67     77.21 o 
  -4   6   1     1794.82     1718.32     55.28 o 
  -3   6   1     2721.07     2497.29     79.24 o 
  -2   6   1      765.48      834.70     46.49 o 
  -1   6   1     5459.66     5473.10     98.64 o 
   0   6   1      289.31      327.16     40.41 o 
   1   6   1     4181.06     4231.79    109.29 o 
   2   6   1      860.02      928.61     52.92 o 
   3   6   1     2716.44     2613.21     67.85 o 
   4   6   1      184.94      214.31     39.64 o 
   5   6   1     1509.29     1549.97     78.05 o 
   6   6   1      294.43      298.62     38.29 o 
   7   6   1     4170.05     4054.59     98.11 o 
   8   6   1       14.19       -9.28     31.87 o 
   9   6   1     1401.12     1464.38     84.87 o 
  10   6   1       98.39        2.37     36.70 o 
  11   6   1     1192.35     1238.75     73.76 o 
  12   6   1       38.89       20.34     30.00 o 
  13   6   1      260.70      141.52     50.55 o 
  14   6   1      199.25      165.08     75.87 o 
  15   6   1      234.84      155.40     42.01 o 
  16   6   1        1.17      -57.78     88.59 o 
  17   6   1      139.21       42.20     89.96 o 
 -15   7   1      472.92      337.08    125.97 o 
 -14   7   1        1.00       32.35     76.44 o 
 -13   7   1      522.51      362.45    187.51 o 
 -12   7   1        2.43       19.72     24.28 o 
 -11   7   1      593.67      468.57    102.19 o 
 -10   7   1       24.61       23.08     37.29 o 
  -9   7   1      648.69      735.40     69.88 o 
  -8   7   1      202.12      169.86     34.09 o 
  -7   7   1     1041.78      953.46     74.34 o 
  -6   7   1        6.01       21.82     36.24 o 
  -5   7   1       57.98       79.26     40.24 o 
  -4   7   1      617.12      628.28     54.97 o 
  -3   7   1     2035.85     2201.36     82.52 o 
  -2   7   1       12.61       44.63     36.19 o 
  -1   7   1      126.10       47.33     36.44 o 
   0   7   1        5.23       14.95     28.97 o 
   1   7   1      601.23      585.91     47.21 o 
   2   7   1        2.12      -12.88     29.76 o 
   3   7   1      171.48      147.10     42.92 o 
   4   7   1     1244.43     1203.24     70.86 o 
   5   7   1       99.01       96.26     40.75 o 
   6   7   1      125.68      110.05     40.91 o 
   7   7   1       52.65       -0.30     35.72 o 
   8   7   1      240.13      153.82     43.22 o 
   9   7   1      410.32      225.18     70.65 o 
  10   7   1      133.06      140.24     40.50 o 
  11   7   1      251.36      133.39     50.60 o 
  12   7   1        5.30       11.04     27.95 o 
  13   7   1       93.38       64.14     39.74 o 
  14   7   1        2.85      -52.05     65.43 o 
  15   7   1      558.30      484.09    184.65 o 
 -12   8   1       48.35       37.85     62.58 o 
 -11   8   1      248.36      171.02     91.20 o 
 -10   8   1        1.86      -35.99     36.13 o 
  -9   8   1      526.52      373.83    133.25 o 
  -8   8   1        7.24      -19.43     47.33 o 
  -7   8   1     1427.62     1486.75     94.56 o 
  -6   8   1        0.90      -62.86     51.69 o 
  -5   8   1      992.53     1203.67     77.67 o 
  -4   8   1       37.22       68.07     55.22 o 
  -3   8   1     1734.45     1892.72     84.19 o 
  -2   8   1      143.29      140.28     44.90 o 
  -1   8   1     2648.87     3051.99    161.46 o 
   0   8   1       13.48       63.70     42.03 o 
   1   8   1     3274.54     3772.43    229.30 o 
   2   8   1       45.24       53.37     46.03 o 
   3   8   1     2113.16     2257.09    123.65 o 
   4   8   1       11.48       37.56     38.42 o 
   5   8   1     1286.36     1352.51     84.45 o 
   6   8   1       63.26      101.88     57.37 o 
   7   8   1      581.40      400.92    111.37 o 
   8   8   1       16.05       52.92     53.61 o 
   9   8   1      551.71      374.55    159.78 o 
  10   8   1        6.63       -7.52     56.21 o 
  11   8   1      309.67       42.41     62.43 o 
  12   8   1        1.45       42.33     53.15 o 
  -7   9   1      623.50      561.40    128.97 o 
  -6   9   1        7.13       -4.07     34.07 o 
  -5   9   1      340.16      198.88     72.36 o 
  -4   9   1       91.65       66.81     61.66 o 
  -3   9   1      152.76      203.31     65.54 o 
  -2   9   1       46.19      -47.77     49.02 o 
  -1   9   1        5.76       57.86     45.70 o 
   0   9   1       20.12       -2.17     48.96 o 
   1   9   1        4.14      -48.44     49.67 o 
   2   9   1       89.24      132.31     51.43 o 
   3   9   1        4.15       57.21     59.29 o 
   4   9   1        0.47       44.41     42.87 o 
   5   9   1      121.25       53.94     46.43 o 
   6   9   1       56.19      112.05     59.07 o 
   7   9   1      523.00      386.69     93.47 o 
 -22   0   2       26.09       22.87     45.96 o 
 -20   0   2      122.20       41.02     63.11 o 
 -18   0   2      237.20      241.91     57.05 o 
 -16   0   2        0.05       53.64     38.14 o 
 -14   0   2      114.74      126.15     31.15 o 
 -12   0   2       64.81       58.77     28.25 o 
 -10   0   2      551.87      532.98     48.94 o 
  -8   0   2    15504.85    15228.75    277.55 o 
  -6   0   2    31346.57    30871.39    542.12 o 
  -4   0   2   141672.31   166515.03   3786.03 o 
   2   0   2     7235.66     7340.63    102.40 o 
   4   0   2    13468.56    12813.78    211.19 o 
   6   0   2      438.63      336.78     34.61 o 
   8   0   2     7644.39     7037.70    150.66 o 
  10   0   2     6388.88     6304.71    135.90 o 
  12   0   2     1608.94     1781.23     84.23 o 
  14   0   2      502.04      542.01     86.34 o 
  16   0   2     2275.13     2635.71    129.44 o 
  18   0   2       66.94       95.59     78.59 o 
  20   0   2        4.55       13.20     52.68 o 
 -22   1   2      242.49      203.51     75.42 o 
 -21   1   2        0.35       10.80     31.30 o 
 -20   1   2      348.26      200.47     73.43 o 
 -19   1   2       14.43        6.39     26.80 o 
 -18   1   2      723.58      756.67     81.88 o 
 -17   1   2        8.78       27.81     29.18 o 
 -16   1   2      849.56      840.72     43.50 o 
 -15   1   2       41.20       39.16     31.44 o 
 -14   1   2     3352.70     3634.46     88.15 o 
 -13   1   2        6.46      -17.53     24.78 o 
 -12   1   2     1135.78     1186.22     35.24 o 
 -11   1   2      323.55      316.31     28.46 o 
 -10   1   2    13128.58    13865.16    194.64 o 
  -9   1   2     4035.52     3946.16     63.76 o 
  -8   1   2    15202.67    14798.02    181.43 o 
  -7   1   2     4106.83     3893.07     51.60 o 
  -6   1   2    16004.83    15313.58    157.85 o 
  -5   1   2      144.55      134.58     13.21 o 
  -4   1   2     1278.80     1301.98     37.15 o 
  -3   1   2    10835.32    10200.83    114.14 o 
  -2   1   2       35.50       94.24      7.47 o 
  -1   1   2     3665.11     3051.79     73.65 o 
   0   1   2     2506.34     2096.67     23.16 o 
   1   1   2      456.96      547.55     11.09 o 
   2   1   2     2436.63     2651.42     30.30 o 
   3   1   2      691.90      640.46     21.01 o 
   4   1   2     6985.48     7172.63     81.13 o 
   5   1   2     5542.76     5344.24     77.05 o 
   6   1   2        3.04       39.62     15.70 o 
   7   1   2      225.10      241.81     18.47 o 
   8   1   2      372.97      361.79     26.49 o 
   9   1   2     2183.01     2099.63     45.32 o 
  10   1   2      103.21      108.76     21.42 o 
  11   1   2      871.43      923.92     36.01 o 
  12   1   2     1369.28     1396.24     44.92 o 
  13   1   2      536.94      501.67     40.23 o 
  14   1   2      736.32      842.58     43.59 o 
  15   1   2       32.77       24.47     24.00 o 
  16   1   2     1873.79     2048.85    105.10 o 
  17   1   2        0.27       77.09     47.55 o 
  18   1   2      334.22      299.43     50.38 o 
  19   1   2       33.53        9.80     27.73 o 
  20   1   2      783.86      856.86     81.23 o 
  21   1   2       28.44       28.96     40.25 o 
 -21   2   2       37.79       -1.41     30.63 o 
 -20   2   2        2.06       37.36     37.30 o 
 -19   2   2       12.34       37.73     37.24 o 
 -18   2   2        1.91      -22.58     52.08 o 
 -17   2   2      128.04      133.70     45.42 o 
 -16   2   2      498.19      542.77     50.91 o 
 -15   2   2       33.49       41.28     33.23 o 
 -14   2   2      249.01      201.89     33.29 o 
 -13   2   2       28.15       11.56     21.09 o 
 -12   2   2       87.71      136.61     27.22 o 
 -11   2   2        2.04       26.03     17.04 o 
 -10   2   2       20.78       61.25     21.21 o 
  -9   2   2      432.33      432.64     39.35 o 
  -8   2   2     1285.37     1156.35     25.16 o 
  -7   2   2       17.38       33.68     15.12 o 
  -6   2   2     5137.31     5139.66     51.21 o 
  -5   2   2     5875.22     5873.51     70.30 o 
  -4   2   2    16623.49    15518.62    146.84 o 
  -3   2   2      385.09      338.65     16.21 o 
  -2   2   2     5308.67     5402.62     60.33 o 
  -1   2   2       14.40       33.58     10.46 o 
   0   2   2     9243.55     8430.21     86.33 o 
   1   2   2      109.18       90.50     11.28 o 
   2   2   2     8154.95     7651.57     80.93 o 
   3   2   2    10873.81    10538.87    112.85 o 
   4   2   2    12304.13    11453.99    127.19 o 
   5   2   2      940.46      942.41     34.13 o 
   6   2   2    12274.87    11795.63    156.39 o 
   7   2   2      808.71      845.65     49.92 o 
   8   2   2    14309.74    14928.20    207.19 o 
   9   2   2      485.50      505.10     37.61 o 
  10   2   2     5891.30     5999.31    106.29 o 
  11   2   2       95.52       84.33     33.28 o 
  12   2   2     2216.86     2299.87     81.92 o 
  13   2   2       15.37       22.23     32.50 o 
  14   2   2      869.00      954.51     57.18 o 
  15   2   2       90.96       90.37     39.56 o 
  16   2   2      358.41      425.32     61.22 o 
  17   2   2       56.71      -25.50     35.41 o 
  18   2   2      796.60      796.63     90.38 o 
  19   2   2        2.40       -1.50     40.53 o 
  20   2   2       38.49       24.20     56.93 o 
  21   2   2        1.08       20.04     40.51 o 
 -21   3   2        7.15      310.04    131.82 o 
 -20   3   2      406.09      519.55    247.10 o 
 -19   3   2        1.42        8.24     20.46 o 
 -18   3   2      699.61      886.79    132.77 o 
 -17   3   2        3.15        0.12     15.06 o 
 -16   3   2     1398.24     1684.49    104.42 o 
 -15   3   2        3.86       -3.06     17.78 o 
 -14   3   2     1771.92     1938.95    100.30 o 
 -13   3   2       25.25       14.37     30.08 o 
 -12   3   2     2926.17     3081.98     68.50 o 
 -11   3   2       15.04       14.06     26.37 o 
 -10   3   2      893.53      764.50     41.27 o 
  -9   3   2      317.57      280.94     21.64 o 
  -8   3   2     5268.92     5191.82     67.16 o 
  -7   3   2      279.98      264.25     17.75 o 
  -6   3   2     3689.50     3494.63     56.83 o 
  -5   3   2      102.34      115.61     15.78 o 
  -4   3   2    10903.76    10685.36    114.81 o 
  -3   3   2      901.84      894.62     30.86 o 
  -2   3   2      306.89      237.35     17.81 o 
  -1   3   2        6.38       -6.25     11.36 o 
   0   3   2      329.43      366.22     20.33 o 
   1   3   2      411.57      400.97     25.22 o 
   2   3   2     5909.42     5396.35     71.72 o 
   3   3   2       63.62       70.78     16.99 o 
   4   3   2      395.35      378.56     20.45 o 
   5   3   2       31.92       45.30     15.28 o 
   6   3   2     8110.82     8422.51    110.22 o 
   7   3   2        0.48       36.24     16.82 o 
   8   3   2      208.49      172.44     26.89 o 
   9   3   2      313.41      351.91     28.94 o 
  10   3   2      536.08      651.95     32.50 o 
  11   3   2      100.49      136.11     32.53 o 
  12   3   2       81.56       65.67     36.85 o 
  13   3   2       45.74       13.32     25.86 o 
  14   3   2      824.28      946.12     60.05 o 
  15   3   2        3.85       32.52     31.40 o 
  16   3   2      923.26      858.28     79.82 o 
  17   3   2        0.17      -16.48     35.35 o 
  18   3   2      411.58      386.41     44.47 o 
  19   3   2        9.80       -2.90     32.99 o 
  20   3   2      328.80      441.34     77.02 o 
 -20   4   2       14.66       30.33     68.28 o 
 -19   4   2       16.31       48.21     59.08 o 
 -18   4   2        1.17       33.17    108.31 o 
 -17   4   2        8.23        6.31     49.99 o 
 -16   4   2       11.32       73.96     70.56 o 
 -15   4   2       21.84       37.39     60.00 o 
 -14   4   2       23.55      115.94     68.86 o 
 -13   4   2        7.81      -48.25     55.46 o 
 -12   4   2      799.46      695.15    111.35 o 
 -11   4   2        0.51        7.19      9.43 o 
 -10   4   2     1673.82     1424.82     92.78 o 
  -9   4   2      290.25      238.68     32.42 o 
  -8   4   2      788.84      741.54     44.50 o 
  -7   4   2      101.96      124.90     22.84 o 
  -6   4   2     1606.75     1428.73     38.22 o 
  -5   4   2      281.68      270.59     22.74 o 
  -4   4   2     3991.77     3746.71     65.29 o 
  -3   4   2      202.05      333.43     24.42 o 
  -2   4   2     8882.81     8420.28    104.89 o 
  -1   4   2     1048.81     1181.15     43.38 o 
   0   4   2     8735.38     8083.08    102.06 o 
   1   4   2     1105.00     1155.20     33.57 o 
   2   4   2    14071.03    13991.80    164.42 o 
   3   4   2     4249.05     4487.47     82.72 o 
   4   4   2    11562.87    11418.24    186.09 o 
   5   4   2      361.38      393.79     28.95 o 
   6   4   2     5694.50     5521.30     79.89 o 
   7   4   2        0.34       13.65     27.19 o 
   8   4   2     2769.68     2733.79     70.75 o 
   9   4   2       70.39       47.04     20.45 o 
  10   4   2     1072.04     1087.90     47.93 o 
  11   4   2       22.06        6.59     38.56 o 
  12   4   2     1805.85     1771.46     64.49 o 
  13   4   2        2.30       22.01     24.81 o 
  14   4   2     1151.85     1191.16     89.45 o 
  15   4   2        1.60       24.71     32.25 o 
  16   4   2      157.18       70.72     36.76 o 
  17   4   2        6.87       15.90     33.45 o 
  18   4   2       77.34       40.74     39.16 o 
  19   4   2        0.03       20.86     35.91 o 
 -18   5   2      658.54      398.92    252.76 o 
 -17   5   2       26.81       21.68     72.44 o 
 -16   5   2      556.52      585.97    190.19 o 
 -15   5   2        3.24       64.00     66.00 o 
 -14   5   2     1374.02     1564.08    142.03 o 
 -13   5   2        0.04      -13.64     69.50 o 
 -12   5   2     1309.23     1444.87    110.06 o 
 -11   5   2      242.96      161.86     28.46 o 
 -10   5   2     3687.49     3931.59    136.87 o 
  -9   5   2       48.81       32.28     23.52 o 
  -8   5   2     6928.69     7010.13    186.22 o 
  -7   5   2        0.10      -16.98     19.63 o 
  -6   5   2      750.92      712.75     39.82 o 
  -5   5   2      735.93      718.00     41.65 o 
  -4   5   2      714.20      761.31     43.23 o 
  -3   5   2       20.96       43.82     21.96 o 
  -2   5   2       23.09       20.91     23.97 o 
  -1   5   2      566.91      601.68     38.06 o 
   0   5   2      855.04      897.88     44.59 o 
   1   5   2        0.80        8.40     18.85 o 
   2   5   2        3.15       -4.97     23.33 o 
   3   5   2      264.59      270.34     27.54 o 
   4   5   2       49.39       76.08     29.08 o 
   5   5   2       34.82       34.47     29.73 o 
   6   5   2        1.79       24.64     22.95 o 
   7   5   2       50.21       22.88     19.52 o 
   8   5   2      291.71      325.19     41.92 o 
   9   5   2      234.50      312.90     38.14 o 
  10   5   2      992.19     1035.05     71.80 o 
  11   5   2      252.93      202.99     33.59 o 
  12   5   2      746.09      676.02     54.60 o 
  13   5   2       23.87       48.36     31.54 o 
  14   5   2      487.08      460.65     50.60 o 
  15   5   2      165.50      138.68     31.92 o 
  16   5   2      371.01      242.52     86.85 o 
  17   5   2        1.18      -14.27     34.12 o 
  18   5   2      270.42      178.41     81.89 o 
 -17   6   2        2.63       37.32     92.28 o 
 -16   6   2        0.70       -2.03     52.00 o 
 -15   6   2       49.73        9.78     58.47 o 
 -14   6   2        1.01      132.48     69.05 o 
 -13   6   2        0.54      -65.45     68.57 o 
 -12   6   2        5.73       36.46     38.97 o 
 -11   6   2       89.24       61.91     27.88 o 
 -10   6   2      332.77      324.73     64.91 o 
  -9   6   2       29.14       11.70     29.46 o 
  -8   6   2     2500.61     2333.69     80.35 o 
  -7   6   2      267.05      277.53     34.41 o 
  -6   6   2     2101.56     2178.64     59.55 o 
  -5   6   2      136.80      120.69     33.77 o 
  -4   6   2     3338.29     3202.77     88.70 o 
  -3   6   2      343.97      330.13     39.44 o 
  -2   6   2     1431.21     1467.45     52.61 o 
  -1   6   2       72.64      140.65     31.78 o 
   0   6   2     3167.73     3024.24     84.87 o 
   1   6   2      460.30      466.19     40.67 o 
   2   6   2     2128.02     2073.73     64.15 o 
   3   6   2       50.50       70.37     31.35 o 
   4   6   2     2078.67     2110.51     64.59 o 
   5   6   2       40.54       72.90     30.96 o 
   6   6   2     3208.80     3110.41     91.20 o 
   7   6   2      460.67      590.03     53.00 o 
   8   6   2     2649.40     2638.45    102.57 o 
   9   6   2        1.58      -58.86     39.54 o 
  10   6   2     1964.94     2081.45     81.37 o 
  11   6   2       49.53       -3.35     29.06 o 
  12   6   2      680.70      768.28     70.82 o 
  13   6   2        1.01       10.22     29.86 o 
  14   6   2      432.16      249.67    107.59 o 
  15   6   2       40.42       62.61     31.65 o 
  16   6   2      336.60      281.59    103.56 o 
  17   6   2        1.65       80.15     82.86 o 
 -15   7   2        0.78      -49.32     80.94 o 
 -14   7   2      785.10      583.69    256.93 o 
 -13   7   2        0.02       47.39     69.96 o 
 -12   7   2      646.28      392.23    128.88 o 
 -11   7   2        0.08      -30.90     23.96 o 
 -10   7   2      797.42      932.41    113.24 o 
  -9   7   2       49.59       48.62     41.61 o 
  -8   7   2     1544.18     1518.49     85.49 o 
  -7   7   2      139.62       77.73     32.21 o 
  -6   7   2     2109.19     1992.98    124.61 o 
  -5   7   2      621.74      670.24     53.30 o 
  -4   7   2     1150.19     1096.38     60.33 o 
  -3   7   2      535.52      493.38     52.05 o 
  -2   7   2      154.87      205.16     40.09 o 
  -1   7   2      376.96      352.97     51.90 o 
   0   7   2      219.00      252.61     46.55 o 
   1   7   2      338.31      388.19     48.35 o 
   2   7   2     1042.58     1113.76     66.04 o 
   3   7   2       55.40       40.64     30.23 o 
   4   7   2      127.67      155.51     39.58 o 
   5   7   2        9.07       31.62     29.08 o 
   6   7   2       37.70       79.31     33.38 o 
   7   7   2       38.66       84.51     34.83 o 
   8   7   2       52.54       78.42     35.37 o 
   9   7   2        8.29       11.93     34.39 o 
  10   7   2      278.25      180.90     59.85 o 
  11   7   2       15.43       75.42     51.21 o 
  12   7   2      227.26      161.32     45.75 o 
  13   7   2       84.21       66.52     37.43 o 
  14   7   2      229.63      140.18     63.70 o 
 -12   8   2        5.36       -5.78     44.72 o 
 -11   8   2       31.36       26.96     62.46 o 
 -10   8   2      212.44       89.04     66.95 o 
  -9   8   2       12.73       10.69     23.77 o 
  -8   8   2      831.98      872.61    195.20 o 
  -7   8   2        0.89       44.06     45.88 o 
  -6   8   2     1382.93     1345.41     99.90 o 
  -5   8   2       11.01       19.16     31.63 o 
  -4   8   2      609.67      664.99     67.09 o 
  -3   8   2      514.12      540.67     63.90 o 
  -2   8   2     1205.43     1339.62     95.83 o 
  -1   8   2        0.17       60.66     39.23 o 
   0   8   2     3930.02     4689.31    223.61 o 
   1   8   2       16.94       55.40     39.86 o 
   2   8   2     1809.20     1880.62    107.11 o 
   3   8   2      320.45      302.74     58.87 o 
   4   8   2      547.01      704.68     77.29 o 
   5   8   2       93.87      153.87     45.66 o 
   6   8   2     1465.24     1681.57     86.47 o 
   7   8   2      164.05      164.89     48.74 o 
   8   8   2      853.68     1041.11    137.80 o 
   9   8   2       15.50      -29.61     49.00 o 
  10   8   2      687.79      347.22    113.91 o 
  11   8   2        4.42       11.84     58.23 o 
  -7   9   2       77.14      110.57     60.47 o 
  -6   9   2      707.17      810.29    148.07 o 
  -5   9   2       94.77       56.96     53.33 o 
  -4   9   2      630.55      571.87    128.99 o 
  -3   9   2      157.56      163.40     59.90 o 
  -2   9   2       23.16      -78.27     55.18 o 
  -1   9   2        6.49      -84.99     56.66 o 
   0   9   2       56.68      163.93     56.98 o 
   1   9   2       40.12       19.08     50.73 o 
   2   9   2       64.58       32.15     43.48 o 
   3   9   2        1.04       79.40     53.98 o 
   4   9   2        0.77      113.54     59.61 o 
   5   9   2       45.84       41.96     53.55 o 
   6   9   2      239.38      184.63     56.79 o 
   7   9   2        1.14      -55.66     41.80 o 
 -21   0   3       50.22        2.49     49.61 o 
 -19   0   3      647.12      601.14     92.32 o 
 -17   0   3      214.22      261.32     70.92 o 
 -15   0   3       48.94      103.22     51.75 o 
 -13   0   3        0.58        8.98     82.21 o 
 -11   0   3     1147.62     1106.40     49.08 o 
  -9   0   3    10980.65    10455.58    203.46 o 
  -7   0   3     8320.29     8069.09    149.86 o 
  -5   0   3      317.40      343.51     30.52 o 
  -3   0   3     5309.01     5408.81     74.80 o 
  -1   0   3    26025.17    26573.75    408.73 o 
   1   0   3    12072.28    12003.08    427.17 o 
   3   0   3    53970.40    60538.80   1391.08 o 
   5   0   3     7593.46     7070.58    161.54 o 
   7   0   3      624.90      591.99     48.67 o 
   9   0   3     5498.29     5217.35    133.67 o 
  11   0   3     6445.55     6979.81    181.20 o 
  13   0   3     3241.63     3200.27    125.70 o 
  15   0   3      456.59      573.49    100.29 o 
  17   0   3      999.11     1226.93    141.83 o 
  19   0   3      144.99       41.97     55.37 o 
  21   0   3       95.55       91.31     49.59 o 
 -22   1   3        0.13       -2.32     25.95 o 
 -21   1   3      254.62      124.97     47.48 o 
 -20   1   3        0.42       29.75     36.06 o 
 -19   1   3      310.54      244.62     74.24 o 
 -18   1   3      117.89      115.25     30.29 o 
 -17   1   3      975.74      985.21     84.33 o 
 -16   1   3        6.85       29.36     27.64 o 
 -15   1   3     2736.00     2925.75     81.36 o 
 -14   1   3       38.28       46.06     21.60 o 
 -13   1   3     4442.01     4680.47     99.73 o 
 -12   1   3      132.05      186.17     21.56 o 
 -11   1   3     4711.99     4833.94     76.28 o 
 -10   1   3      985.96     1040.94     34.20 o 
  -9   1   3     4407.63     4299.63     65.14 o 
  -8   1   3      464.12      490.85     22.13 o 
  -7   1   3    23191.83    23604.20    280.10 o 
  -6   1   3     2474.66     2430.39     34.73 o 
  -5   1   3     1516.43     1345.80     20.41 o 
  -4   1   3     3425.59     3205.90     41.06 o 
  -3   1   3     3539.30     3396.46     36.59 o 
  -2   1   3     9355.51     8792.65     83.71 o 
  -1   1   3    15231.05    14209.60    122.15 o 
   0   1   3     4660.69     4340.78     42.17 o 
   1   1   3     1649.54     1593.40     22.94 o 
   2   1   3     2352.03     2380.44     41.72 o 
   3   1   3    15418.66    15494.35    170.62 o 
   4   1   3     1003.25      938.12     29.95 o 
   5   1   3     1547.03     1396.06     38.13 o 
   6   1   3      447.15      460.71     22.01 o 
   7   1   3       43.40       56.61     16.33 o 
   8   1   3       10.12       30.85     13.89 o 
   9   1   3     1314.05     1378.17     42.91 o 
  10   1   3      404.69      404.72     45.40 o 
  11   1   3       71.30      106.31     28.24 o 
  12   1   3       60.20       92.36     33.04 o 
  13   1   3      262.08      259.82     36.26 o 
  14   1   3       97.21       79.48     36.70 o 
  15   1   3     1589.92     1906.90     74.09 o 
  16   1   3      144.09      165.44     42.51 o 
  17   1   3      736.90      665.36     59.19 o 
  18   1   3       17.79       38.36     32.44 o 
  19   1   3      486.02      503.41     51.59 o 
  20   1   3        0.40      -41.49     33.77 o 
  21   1   3      162.92       93.06     48.90 o 
 -21   2   3      316.52      164.25     70.46 o 
 -20   2   3       31.44      -13.84     31.47 o 
 -19   2   3       44.21        6.27     35.86 o 
 -18   2   3       15.00       39.31     32.51 o 
 -17   2   3       15.43        7.50     27.22 o 
 -16   2   3       40.41       71.84     29.25 o 
 -15   2   3       71.93      101.66     31.03 o 
 -14   2   3      161.36      190.40     39.98 o 
 -13   2   3       98.01      109.60     29.36 o 
 -12   2   3       66.73      108.51     24.27 o 
 -11   2   3       56.14       73.29     26.83 o 
 -10   2   3        3.32        9.82     23.77 o 
  -9   2   3      643.29      593.41     27.63 o 
  -8   2   3      165.54      207.99     36.23 o 
  -7   2   3     3191.16     3042.00     77.46 o 
  -6   2   3     1987.47     1988.22     60.98 o 
  -5   2   3     5468.14     5330.40     88.12 o 
  -4   2   3    12738.70    12462.38    113.11 o 
  -3   2   3     5350.61     4896.56     50.64 o 
  -2   2   3      195.39      215.97     13.02 o 
  -1   2   3     5435.00     5506.77     58.85 o 
   0   2   3     3749.42     3704.20     45.43 o 
   1   2   3    14814.80    13319.16    143.24 o 
   2   2   3     4682.44     4319.77     59.21 o 
   3   2   3    13792.94    12867.03    137.27 o 
   4   2   3      337.74      339.64     24.04 o 
   5   2   3     2309.78     2085.47     47.70 o 
   6   2   3     3316.44     3243.70     50.22 o 
   7   2   3    14524.13    14889.27    202.08 o 
   8   2   3        2.78       19.85     29.99 o 
   9   2   3     8630.27     8803.39    138.04 o 
  10   2   3       18.08       -4.68     25.81 o 
  11   2   3     7086.37     7803.14    156.00 o 
  12   2   3      173.20      154.94     36.28 o 
  13   2   3     1861.58     1970.35     70.54 o 
  14   2   3        0.26      -45.01     30.01 o 
  15   2   3     1055.85     1133.80     72.30 o 
  16   2   3        5.14      -27.85     37.25 o 
  17   2   3      577.64      509.71     64.05 o 
  18   2   3       19.73       74.19     42.26 o 
  19   2   3      110.53      143.20     52.63 o 
  20   2   3        3.93      -36.80     61.40 o 
  21   2   3       51.03       48.29     62.76 o 
 -21   3   3      278.91      355.80    149.02 o 
 -20   3   3        0.22       21.30    119.16 o 
 -19   3   3      476.16      655.69    213.06 o 
 -18   3   3        7.52        3.67     11.70 o 
 -17   3   3      722.66      831.04    109.68 o 
 -16   3   3      114.65        4.73     18.83 o 
 -15   3   3     2851.11     3048.01    133.76 o 
 -14   3   3        0.01      -36.75     56.40 o 
 -13   3   3     1432.45     1386.10     99.11 o 
 -12   3   3        7.69      -78.32     52.21 o 
 -11   3   3     2720.48     2843.92    107.64 o 
 -10   3   3       49.17       56.84     33.94 o 
  -9   3   3     2988.81     3017.32     99.73 o 
  -8   3   3        6.33       30.01     27.06 o 
  -7   3   3     3687.36     3585.80     89.30 o 
  -6   3   3     2688.23     2787.31     45.46 o 
  -5   3   3    11975.67    12044.29    134.68 o 
  -4   3   3     1389.24     1372.89     30.37 o 
  -3   3   3       99.83      148.29     16.48 o 
  -2   3   3        5.32       73.22     17.38 o 
  -1   3   3     2386.72     2169.15     37.09 o 
   0   3   3     1537.81     1568.19     40.46 o 
   1   3   3      198.84      186.25     18.61 o 
   2   3   3     3249.84     3332.66     50.23 o 
   3   3   3     3975.52     3552.99     56.15 o 
   4   3   3      277.01      320.93     20.41 o 
   5   3   3      433.19      426.32     30.13 o 
   6   3   3     1347.82     1315.88     43.21 o 
   7   3   3      273.27      240.40     25.86 o 
   8   3   3      217.22      242.09     24.12 o 
   9   3   3      765.35      811.08     37.84 o 
  10   3   3      223.38      236.55     31.38 o 
  11   3   3       73.23      138.89     36.54 o 
  12   3   3      350.39      412.73     39.56 o 
  13   3   3      277.44      370.85     41.01 o 
  14   3   3       13.83       55.60     33.03 o 
  15   3   3      990.13      967.29     72.85 o 
  16   3   3       18.10       21.16     34.01 o 
  17   3   3      887.83      896.92     59.33 o 
  18   3   3       34.49       62.92     31.55 o 
  19   3   3      269.44      254.05     48.65 o 
  20   3   3       13.28       67.08     49.26 o 
 -20   4   3        0.56        6.89     72.24 o 
 -19   4   3       35.03       63.07    104.55 o 
 -18   4   3       64.13       37.11     71.43 o 
 -17   4   3        3.45      -88.19     65.67 o 
 -16   4   3       34.24      102.92     56.56 o 
 -15   4   3      175.34      186.79     72.50 o 
 -14   4   3       25.72       -9.42     39.51 o 
 -13   4   3       31.86       92.25     72.38 o 
 -12   4   3      495.82      506.78     71.60 o 
 -11   4   3       35.54      -14.38     60.05 o 
 -10   4   3       12.03       18.11     37.45 o 
  -9   4   3     1844.41     1734.48     94.08 o 
  -8   4   3        1.51       28.22     11.05 o 
  -7   4   3      892.60      877.68     24.48 o 
  -6   4   3     1545.04     1457.49     36.97 o 
  -5   4   3     2568.29     2349.62     48.03 o 
  -4   4   3      606.78      623.07     30.75 o 
  -3   4   3     7456.35     7510.95    102.92 o 
  -2   4   3      421.61      392.68     24.25 o 
  -1   4   3    12895.01    12242.07    159.02 o 
   0   4   3      714.95      607.38     36.99 o 
   1   4   3     3577.46     3069.92     62.11 o 
   2   4   3        0.75       21.38     15.97 o 
   3   4   3    10058.69     9407.58    120.61 o 
   4   4   3      113.62      101.51     28.39 o 
   5   4   3     3964.79     3763.15     62.45 o 
   6   4   3      254.05      209.84     29.69 o 
   7   4   3     6158.16     6020.02    112.73 o 
   8   4   3      849.92      881.21     42.06 o 
   9   4   3     1468.83     1537.64     65.32 o 
  10   4   3        0.91       46.91     44.08 o 
  11   4   3     2586.64     2608.22     77.89 o 
  12   4   3        0.43       19.51     23.26 o 
  13   4   3     1447.45     1466.05     65.36 o 
  14   4   3       73.07       78.23     42.41 o 
  15   4   3      402.53      373.53     59.49 o 
  16   4   3       91.18       39.00     39.12 o 
  17   4   3      304.35      171.02     43.44 o 
  18   4   3        1.23      -20.46     28.88 o 
  19   4   3       30.42       59.93     35.60 o 
 -18   5   3      111.08       10.85     64.92 o 
 -17   5   3      541.24      249.95    172.34 o 
 -16   5   3      117.18       70.74    104.99 o 
 -15   5   3      802.11      909.66    295.88 o 
 -14   5   3        0.99      -27.87     70.00 o 
 -13   5   3      674.51      682.87    109.36 o 
 -12   5   3      135.81      143.05     58.89 o 
 -11   5   3     2905.05     3227.24    123.93 o 
 -10   5   3       62.31       48.95     37.94 o 
  -9   5   3     2716.23     2689.74    170.85 o 
  -8   5   3       10.91        5.94     20.73 o 
  -7   5   3     5608.45     5726.75     95.58 o 
  -6   5   3        5.85       24.96     21.47 o 
  -5   5   3     2722.53     2547.51     63.10 o 
  -4   5   3      115.12      168.29     28.79 o 
  -3   5   3      653.55      718.96     39.90 o 
  -2   5   3      198.22      262.96     35.38 o 
  -1   5   3     1451.04     1355.83     53.20 o 
   0   5   3        7.73       -4.72     18.59 o 
   1   5   3      710.29      639.19     33.93 o 
   2   5   3        1.46        5.42     20.81 o 
   3   5   3        6.97        8.22     17.99 o 
   4   5   3      222.16      253.49     28.57 o 
   5   5   3      215.36      215.55     31.01 o 
   6   5   3      175.75      219.30     33.10 o 
   7   5   3       37.84       63.45     26.90 o 
   8   5   3      259.54      252.45     43.80 o 
   9   5   3      275.73      354.42     38.79 o 
  10   5   3       76.42       57.11     44.90 o 
  11   5   3      157.21      109.06     35.66 o 
  12   5   3       24.19       44.54     25.41 o 
  13   5   3      550.84      445.95     68.84 o 
  14   5   3      246.53      210.30     62.02 o 
  15   5   3      294.52      228.40     57.86 o 
  16   5   3        1.38       41.38     37.73 o 
  17   5   3      143.34       14.81     34.26 o 
  18   5   3       31.59       38.90     35.59 o 
 -17   6   3       61.54      102.49     88.60 o 
 -16   6   3        3.80      -16.56     80.49 o 
 -15   6   3       40.61      110.25     71.63 o 
 -14   6   3        0.80       36.54     59.54 o 
 -13   6   3        9.60       -3.96     57.49 o 
 -12   6   3       81.90       63.62     61.34 o 
 -11   6   3       40.87       34.15     78.89 o 
 -10   6   3      783.66      966.12     85.84 o 
  -9   6   3      241.60      210.00     37.56 o 
  -8   6   3       33.04       -0.06     16.13 o 
  -7   6   3      945.73      964.46     47.34 o 
  -6   6   3       38.53       -0.82     21.60 o 
  -5   6   3     2008.27     2080.90     67.68 o 
  -4   6   3        0.14       32.95     43.68 o 
  -3   6   3     2515.70     2536.46     70.10 o 
  -2   6   3       30.91       49.74     27.44 o 
  -1   6   3     2700.18     2629.80     70.28 o 
   0   6   3       22.58       20.02     34.95 o 
   1   6   3      376.77      407.24     42.68 o 
   2   6   3      108.81      100.40     32.73 o 
   3   6   3     4434.52     4410.42    105.25 o 
   4   6   3       81.63       77.67     30.53 o 
   5   6   3     2577.71     2573.11     79.17 o 
   6   6   3     1369.13     1422.89     81.11 o 
   7   6   3     3618.94     3487.26    103.20 o 
   8   6   3      144.86      128.10     57.44 o 
   9   6   3     2945.70     3168.54    102.33 o 
  10   6   3      198.55      165.75     38.78 o 
  11   6   3      996.85     1096.59     75.09 o 
  12   6   3      550.83      508.26     78.80 o 
  13   6   3      790.96      889.29     78.19 o 
  14   6   3       22.42        1.15     31.80 o 
  15   6   3      359.55      290.65    119.80 o 
  16   6   3       18.64       -0.75     39.89 o 
 -14   7   3        2.59       -7.91     60.42 o 
 -13   7   3     1030.10     1349.51    137.04 o 
 -12   7   3       41.13       40.20     68.13 o 
 -11   7   3      836.67     1045.64     94.57 o 
 -10   7   3       16.70       12.00     29.75 o 
  -9   7   3     1602.06     1585.36    100.95 o 
  -8   7   3      119.96      124.35     38.75 o 
  -7   7   3     2227.91     2200.95    103.60 o 
  -6   7   3       97.30       78.69     39.36 o 
  -5   7   3     1551.03     1615.12     90.17 o 
  -4   7   3      648.04      682.90     47.70 o 
  -3   7   3     1157.41     1153.55     52.92 o 
  -2   7   3       13.24        2.11     42.79 o 
  -1   7   3     3216.71     3390.24     94.05 o 
   0   7   3       89.83      156.20     48.88 o 
   1   7   3       22.61       -6.74     32.96 o 
   2   7   3       63.68       94.21     32.03 o 
   3   7   3       59.79      109.83     48.70 o 
   4   7   3      355.64      395.87     51.93 o 
   5   7   3        0.72       -5.95     29.08 o 
   6   7   3       19.21       48.49     34.97 o 
   7   7   3       73.87       42.89     40.79 o 
   8   7   3       49.87       16.75     37.48 o 
   9   7   3        8.39       16.93     37.03 o 
  10   7   3        0.22       64.24     45.47 o 
  11   7   3      162.65      165.14     64.06 o 
  12   7   3        1.62       -7.39     27.02 o 
  13   7   3      374.07      192.50     52.12 o 
  14   7   3      180.25      104.34     69.81 o 
 -11   8   3       56.69       50.22     57.15 o 
 -10   8   3       78.93       60.37     38.35 o 
  -9   8   3      259.96      122.20     41.44 o 
  -8   8   3        1.36       35.70     46.16 o 
  -7   8   3      738.26      637.85    164.36 o 
  -6   8   3        1.62      -24.83     38.15 o 
  -5   8   3      644.09      715.16    105.12 o 
  -4   8   3      391.75      277.39     58.15 o 
  -3   8   3     1146.63     1253.37     76.26 o 
  -2   8   3       47.65      -11.12     33.42 o 
  -1   8   3     1322.09     1429.86     82.88 o 
   0   8   3       50.01       84.03     44.66 o 
   1   8   3     2060.75     2408.30    128.46 o 
   2   8   3        3.30       11.49     37.26 o 
   3   8   3      692.42      820.63     67.59 o 
   4   8   3       86.51      102.26     54.35 o 
   5   8   3      518.49      524.59     72.11 o 
   6   8   3       11.39       17.46     37.02 o 
   7   8   3      684.81      730.80    104.61 o 
   8   8   3        4.75       46.22     49.50 o 
   9   8   3     1203.68     1359.50    101.26 o 
  10   8   3       51.71       51.34     56.68 o 
  11   8   3      583.06      729.94    214.04 o 
  -7   9   3      909.84      994.45    198.30 o 
  -6   9   3       11.27       33.67     46.40 o 
  -5   9   3      633.23      536.29    157.40 o 
  -4   9   3       18.52       44.12     50.30 o 
  -3   9   3      208.74      154.99     73.45 o 
  -2   9   3        1.71       18.85     54.91 o 
  -1   9   3       13.11      -57.37     63.91 o 
   0   9   3       39.33       73.11     53.30 o 
   1   9   3       79.57      119.44     57.69 o 
   2   9   3       86.02      181.64     63.56 o 
   3   9   3      165.55      299.53     95.38 o 
   4   9   3       45.12      -18.63     45.71 o 
   5   9   3        1.21       -5.33     50.75 o 
   6   9   3        3.55        9.26     50.95 o 
 -22   0   4      112.04       -3.33     38.91 o 
 -20   0   4      520.19      209.32    206.58 o 
 -18   0   4      255.04      201.79     50.13 o 
 -16   0   4      227.57      190.89     43.92 o 
 -14   0   4      378.95      367.16     43.51 o 
 -12   0   4       12.85       65.77     27.39 o 
 -10   0   4      451.12      448.28     32.87 o 
  -8   0   4    25907.44    26553.18    488.77 o 
  -6   0   4     4661.45     4616.03     98.48 o 
  -4   0   4    12600.24    11905.76    200.57 o 
  -2   0   4     7206.19     7011.75    111.63 o 
   2   0   4   106149.17   118433.10   3672.56 o 
   4   0   4     6477.21     6211.54    117.62 o 
   6   0   4     5312.05     5016.21    120.97 o 
   8   0   4     4018.47     3539.88    105.66 o 
  10   0   4    14188.54    14342.67    317.97 o 
  12   0   4     4009.62     4607.67    154.10 o 
  14   0   4     1651.56     1690.91     90.16 o 
  16   0   4     1141.15     1437.74    107.48 o 
  18   0   4      818.04     1091.24    234.59 o 
  20   0   4      132.89       87.95     47.98 o 
 -21   1   4        0.00       45.68     37.77 o 
 -20   1   4      277.20      104.68     45.41 o 
 -19   1   4       18.47       15.35     30.51 o 
 -18   1   4      396.61      459.55     55.32 o 
 -17   1   4       25.69       25.16     35.41 o 
 -16   1   4     2077.70     2192.68     89.17 o 
 -15   1   4       91.10      122.14     23.26 o 
 -14   1   4     4592.27     4698.91     88.27 o 
 -13   1   4       64.87      125.48     25.80 o 
 -12   1   4     5652.75     5882.28     93.81 o 
 -11   1   4      151.84      165.38     20.38 o 
 -10   1   4     2545.15     2478.78     51.15 o 
  -9   1   4        2.63       13.99     13.33 o 
  -8   1   4     6214.58     6054.96     77.36 o 
  -7   1   4     4561.90     4832.89     62.66 o 
  -6   1   4    19276.89    19227.61    197.74 o 
  -5   1   4     6221.08     6376.30     68.60 o 
  -4   1   4     3406.13     2973.84     44.99 o 
  -3   1   4     5805.28     6132.55    161.28 o 
  -2   1   4     1210.61     1125.37     27.27 o 
  -1   1   4        0.02       19.41     10.90 o 
   0   1   4       57.45       66.91      9.00 o 
   1   1   4     2856.39     2811.98     32.87 o 
   2   1   4    18652.90    17609.47    178.15 o 
   3   1   4      513.62      465.89     17.89 o 
   4   1   4      303.94      321.65     18.65 o 
   5   1   4      897.40      955.99     41.75 o 
   6   1   4     1331.16     1182.81     31.15 o 
   7   1   4     1366.95     1221.19     36.72 o 
   8   1   4        0.31       -2.92     16.31 o 
   9   1   4      249.13      288.16     39.89 o 
  10   1   4       12.33        5.80     15.44 o 
  11   1   4      482.82      585.24     39.43 o 
  12   1   4      334.72      309.33     37.43 o 
  13   1   4      332.42      357.67     34.82 o 
  14   1   4      438.15      510.21     42.75 o 
  15   1   4       77.51       83.40     33.09 o 
  16   1   4     1064.78     1307.37     78.83 o 
  17   1   4       17.18       40.79     33.98 o 
  18   1   4      503.36      398.70     58.79 o 
  19   1   4       18.78        7.71     40.36 o 
  20   1   4      104.67      168.85     60.36 o 
  21   1   4        5.44       73.89     52.02 o 
 -21   2   4        1.17      -14.02     64.40 o 
 -20   2   4      205.91       79.78     36.46 o 
 -19   2   4       36.73       35.04     34.07 o 
 -18   2   4      130.26       67.40     33.24 o 
 -17   2   4        6.57       -0.74     24.67 o 
 -16   2   4       97.63       68.85     38.09 o 
 -15   2   4       85.17       67.93     23.49 o 
 -14   2   4     1035.24      997.88     79.30 o 
 -13   2   4       11.66       -2.43     19.26 o 
 -12   2   4       98.57       87.58     16.97 o 
 -11   2   4      609.16      492.68     59.59 o 
 -10   2   4       37.82       82.18     49.99 o 
  -9   2   4      229.77      261.44     46.95 o 
  -8   2   4     3328.30     3207.41     77.34 o 
  -7   2   4       14.47       46.05     30.48 o 
  -6   2   4      438.17      446.18     34.52 o 
  -5   2   4       11.52        3.08     25.37 o 
  -4   2   4     6278.93     5688.70     69.45 o 
  -3   2   4     5812.67     5517.00     84.84 o 
  -2   2   4    14625.12    14291.08    146.97 o 
  -1   2   4     2490.31     2379.70     35.84 o 
   0   2   4    16410.94    16576.61    163.20 o 
   1   2   4      369.46      377.10     22.27 o 
   2   2   4     3107.39     2688.88     39.64 o 
   3   2   4     2345.41     2406.20     41.81 o 
   4   2   4     2218.78     2037.01     37.86 o 
   5   2   4       80.55      124.97     16.60 o 
   6   2   4    18204.12    16809.29    514.98 o 
   7   2   4       20.02       32.47     21.29 o 
   8   2   4     8056.50     8059.71    132.89 o 
   9   2   4      197.38      222.03     34.24 o 
  10   2   4     6488.73     6746.64    120.59 o 
  11   2   4       14.99       16.92     21.79 o 
  12   2   4     3598.60     3984.88    152.88 o 
  13   2   4       41.01       15.96     37.17 o 
  14   2   4     1141.94     1282.11     69.52 o 
  15   2   4       34.69       51.06     34.72 o 
  16   2   4      784.49      918.19     61.94 o 
  17   2   4       32.12       78.61     47.75 o 
  18   2   4      294.73      283.34     54.52 o 
  19   2   4       15.21       47.06     36.09 o 
  20   2   4      140.34      219.00     80.04 o 
  21   2   4        0.01      -18.57     39.69 o 
 -20   3   4      181.45       20.99     56.08 o 
 -19   3   4       12.45       25.53     69.07 o 
 -18   3   4      312.94      239.81     96.92 o 
 -17   3   4        1.62        3.82     65.46 o 
 -16   3   4     1688.06     1845.99    115.17 o 
 -15   3   4        4.87       47.96     50.43 o 
 -14   3   4      692.17      918.32    166.16 o 
 -13   3   4      405.06      350.67     63.11 o 
 -12   3   4     4525.80     4721.95    188.35 o 
 -11   3   4      406.28      412.70     66.48 o 
 -10   3   4     3328.10     3373.68    100.80 o 
  -9   3   4        1.33       26.68     34.67 o 
  -8   3   4     4492.62     4309.44    263.02 o 
  -7   3   4      221.45      249.98     44.64 o 
  -6   3   4     7269.60     7003.01    308.62 o 
  -5   3   4     4525.86     4788.71     57.47 o 
  -4   3   4     5270.67     4958.33     60.64 o 
  -3   3   4       96.85       63.90     14.76 o 
  -2   3   4     6126.91     5473.10     70.13 o 
  -1   3   4       14.05       27.25     14.85 o 
   0   3   4     3058.65     2807.39     47.90 o 
   1   3   4      138.60      165.27     21.30 o 
   2   3   4      853.71      896.53     31.37 o 
   3   3   4     2085.22     1943.50     49.28 o 
   4   3   4     1060.09     1031.53     47.81 o 
   5   3   4      182.03      266.54     27.65 o 
   6   3   4      333.08      319.11     33.48 o 
   7   3   4       38.22       48.01     19.69 o 
   8   3   4     1973.72     2121.03     45.65 o 
   9   3   4       14.37       48.27     18.12 o 
  10   3   4       28.22       74.10     33.14 o 
  11   3   4       83.27      101.06     29.23 o 
  12   3   4       28.98       36.51     30.73 o 
  13   3   4       25.78        6.72     33.33 o 
  14   3   4      766.10      909.95     54.16 o 
  15   3   4       28.21       54.08     30.11 o 
  16   3   4      653.03      672.48     48.18 o 
  17   3   4        1.27      -34.88     32.91 o 
  18   3   4      157.27       84.64     39.18 o 
  19   3   4       33.59        0.98     32.74 o 
  20   3   4      258.86      227.67     49.54 o 
 -19   4   4        2.42     -101.13     78.27 o 
 -18   4   4      148.34      184.49     91.74 o 
 -17   4   4       17.18      -16.65     54.47 o 
 -16   4   4      113.81      147.14     80.54 o 
 -15   4   4        6.37        9.64     45.85 o 
 -14   4   4      645.71      797.84     90.28 o 
 -13   4   4      210.81      215.28     57.14 o 
 -12   4   4      495.07      633.63     78.33 o 
 -11   4   4        6.43      -61.15     46.85 o 
 -10   4   4      431.73      504.59     59.09 o 
  -9   4   4        0.29       65.45     43.06 o 
  -8   4   4      489.06      536.16     55.45 o 
  -7   4   4      500.95      508.31     42.64 o 
  -6   4   4      917.83      868.37     68.82 o 
  -5   4   4        1.55        4.80     13.30 o 
  -4   4   4      710.19      613.66     28.88 o 
  -3   4   4       46.20       60.79     16.64 o 
  -2   4   4    14049.50    14519.60    178.58 o 
  -1   4   4        1.45        9.16     19.01 o 
   0   4   4    10022.24     9513.25    126.75 o 
   1   4   4       45.17       82.53     18.77 o 
   2   4   4     4178.03     3768.47     60.35 o 
   3   4   4      113.93       97.43     22.87 o 
   4   4   4     2913.15     2661.44     59.50 o 
   5   4   4        2.86       14.45     19.24 o 
   6   4   4     2425.24     2407.19     67.38 o 
   7   4   4       92.93       87.27     27.90 o 
   8   4   4     1326.51     1325.17     65.59 o 
   9   4   4       10.57       18.33     19.71 o 
  10   4   4     2346.75     2414.97     80.65 o 
  11   4   4       19.17       54.11     34.35 o 
  12   4   4     2415.55     2278.76     90.00 o 
  13   4   4      112.50       82.37     34.83 o 
  14   4   4     1369.91     1582.10     65.20 o 
  15   4   4       70.11       51.80     28.31 o 
  16   4   4      385.86      401.93     63.19 o 
  17   4   4       38.04        2.59     37.04 o 
  18   4   4      162.60      111.32     56.74 o 
  19   4   4       22.05      -13.73     44.79 o 
 -18   5   4      296.09      221.05    202.36 o 
 -17   5   4      161.28       61.44     86.38 o 
 -16   5   4     1167.59     1475.34    133.19 o 
 -15   5   4       11.29       95.75     70.56 o 
 -14   5   4     1366.18     1784.67    151.96 o 
 -13   5   4        7.64       -5.72     61.72 o 
 -12   5   4     1901.12     2046.84    125.15 o 
 -11   5   4       10.28      -18.93     42.81 o 
 -10   5   4     1576.37     1697.46    117.75 o 
  -9   5   4       85.49      116.27     48.33 o 
  -8   5   4     1541.70     1532.07     88.79 o 
  -7   5   4      158.66      185.62     24.44 o 
  -6   5   4     4569.43     4540.85     77.40 o 
  -5   5   4      700.81      678.80     39.31 o 
  -4   5   4     1995.45     1791.87     53.33 o 
  -3   5   4      112.10       63.26     27.15 o 
  -2   5   4     3352.13     3274.30     84.85 o 
  -1   5   4        1.32       29.88     29.17 o 
   0   5   4     1091.67     1000.61     41.77 o 
   1   5   4      273.11      325.26     32.80 o 
   2   5   4     1872.44     1918.86     52.63 o 
   3   5   4      196.86      178.06     30.86 o 
   4   5   4      239.67      238.71     30.92 o 
   5   5   4      129.67      126.30     33.81 o 
   6   5   4      208.77      234.70     39.11 o 
   7   5   4        5.21       -3.24     22.37 o 
   8   5   4       12.07      -24.87     29.08 o 
   9   5   4       23.77       42.53     44.16 o 
  10   5   4       79.02       48.32     34.67 o 
  11   5   4       20.39       31.69     38.56 o 
  12   5   4      230.17      227.32     51.97 o 
  13   5   4       57.80       95.03     36.25 o 
  14   5   4        5.66      -26.43     28.13 o 
  15   5   4       22.81        4.49     35.74 o 
  16   5   4      244.50      122.50     52.11 o 
  17   5   4        0.14       26.16     30.88 o 
  18   5   4      136.70       84.38     55.72 o 
 -17   6   4       28.38       60.22     97.31 o 
 -16   6   4       10.50      -66.55     79.61 o 
 -15   6   4       34.78       54.79     75.13 o 
 -14   6   4        1.47      -28.96     68.04 o 
 -13   6   4       16.11       58.21     61.88 o 
 -12   6   4        8.69       12.92     47.27 o 
 -11   6   4       72.87      140.44     67.87 o 
 -10   6   4        5.51      -16.00     48.62 o 
  -9   6   4     1105.95     1059.51    106.84 o 
  -8   6   4      133.97       99.87     27.37 o 
  -7   6   4      256.27      224.17     31.84 o 
  -6   6   4      330.41      309.72     38.97 o 
  -5   6   4      502.28      531.05     43.18 o 
  -4   6   4      287.88      308.64     32.41 o 
  -3   6   4      105.85       88.83     33.89 o 
  -2   6   4     1201.52     1095.10     54.62 o 
  -1   6   4       52.48       84.11     34.56 o 
   0   6   4     1216.21     1144.40     51.64 o 
   1   6   4      203.73      238.99     42.74 o 
   2   6   4     6229.49     6256.62    120.52 o 
   3   6   4       51.07       39.66     29.69 o 
   4   6   4     2063.06     2147.03     68.46 o 
   5   6   4      307.72      305.09     34.88 o 
   6   6   4     2298.98     2352.12     78.28 o 
   7   6   4      617.89      556.84     50.77 o 
   8   6   4     3676.66     3873.34    117.43 o 
   9   6   4       53.08       46.62     44.33 o 
  10   6   4     2228.73     2452.91    100.01 o 
  11   6   4        0.46       -7.96     25.73 o 
  12   6   4     1394.48     1422.84    124.91 o 
  13   6   4      170.00      119.59     52.17 o 
  14   6   4      506.44      315.42    110.54 o 
  15   6   4        0.41      -12.17     29.31 o 
  16   6   4      347.80      144.10     86.83 o 
 -14   7   4      809.84      712.13    232.98 o 
 -13   7   4        0.04      -39.18     73.28 o 
 -12   7   4     1261.24     1421.18    279.24 o 
 -11   7   4      119.77       75.97     62.41 o 
 -10   7   4     1272.91     1410.05    152.22 o 
  -9   7   4       20.82       49.42     24.76 o 
  -8   7   4     2029.95     1854.07    107.84 o 
  -7   7   4       10.88        6.84     28.13 o 
  -6   7   4      513.91      437.11     70.44 o 
  -5   7   4      734.94      735.71     64.11 o 
  -4   7   4     1632.58     1604.87     89.31 o 
  -3   7   4        5.61      -17.70     32.58 o 
  -2   7   4     3816.37     4032.89    103.75 o 
  -1   7   4        2.94       29.63     37.48 o 
   0   7   4     2300.79     2430.71     94.83 o 
   1   7   4     2414.68     2352.56     86.06 o 
   2   7   4      172.07      212.06     53.39 o 
   3   7   4       37.81       22.56     29.92 o 
   4   7   4      394.77      372.30     49.62 o 
   5   7   4      109.80      143.17     39.65 o 
   6   7   4      146.69      148.31     47.07 o 
   7   7   4      142.04       67.42     38.17 o 
   8   7   4        1.73       -9.12     33.76 o 
   9   7   4       14.84       -5.50     36.90 o 
  10   7   4       14.57       -6.81     37.29 o 
  11   7   4        2.91       13.38     45.99 o 
  12   7   4      120.24      147.96     63.82 o 
  13   7   4       46.12        7.53     36.87 o 
  14   7   4      131.21      119.28     48.27 o 
 -11   8   4       73.03       96.54     69.43 o 
 -10   8   4      114.18      -15.13     60.56 o 
  -9   8   4        9.37       -2.48     31.48 o 
  -8   8   4      195.83      173.70     90.35 o 
  -7   8   4        0.66       -2.29     34.21 o 
  -6   8   4      163.42      117.31     41.94 o 
  -5   8   4        2.40       39.09     37.83 o 
  -4   8   4      646.79      525.35     69.50 o 
  -3   8   4       21.94        0.22     39.03 o 
  -2   8   4      629.46      679.16     75.22 o 
  -1   8   4        8.59       62.71     45.11 o 
   0   8   4      309.79      374.91     62.57 o 
   1   8   4       22.83      -42.46     40.55 o 
   2   8   4     2473.66     2734.60    123.11 o 
   3   8   4        6.53       69.11     44.02 o 
   4   8   4      583.73      735.33     99.12 o 
   5   8   4        4.46       -1.75     36.01 o 
   6   8   4      944.19     1092.43    118.90 o 
   7   8   4        5.12      -24.61     43.55 o 
   8   8   4      870.18      987.35     82.72 o 
   9   8   4       14.44       31.79     43.10 o 
  10   8   4      860.61     1034.32    149.01 o 
  11   8   4       24.30       17.26     48.66 o 
  -6   9   4      553.36      439.54    102.55 o 
  -5   9   4        8.14      -46.51     49.90 o 
  -4   9   4      571.50      458.64     96.68 o 
  -3   9   4       25.99       23.36     38.94 o 
  -2   9   4      341.01      257.74     65.17 o 
  -1   9   4        5.68       -7.76     39.95 o 
   0   9   4       80.36      137.60     58.70 o 
   1   9   4        1.23       46.23     61.48 o 
   2   9   4      260.78      295.72     70.06 o 
   3   9   4        3.10        4.58     58.16 o 
   4   9   4      332.03      270.12     99.96 o 
   5   9   4       53.17      121.20     68.76 o 
   6   9   4       77.40       73.14     47.87 o 
 -21   0   5      278.06      100.65    107.87 o 
 -19   0   5      567.62      461.05    323.85 o 
 -17   0   5      362.14      420.59     71.54 o 
 -15   0   5       53.15       46.34     26.55 o 
 -13   0   5      302.38      345.88     85.05 o 
 -11   0   5      837.44      916.84     59.10 o 
  -9   0   5     2865.27     3391.70     91.59 o 
  -7   0   5      141.72      225.12     24.31 o 
  -5   0   5     1717.89     1624.91     40.43 o 
  -3   0   5     6192.12     6177.95    109.96 o 
  -1   0   5    17390.03    18543.13    466.21 o 
   1   0   5      177.90      172.57     16.86 o 
   3   0   5     4004.49     3419.13    150.72 o 
   5   0   5     6112.76     5739.68    131.40 o 
   7   0   5     8944.02     8931.52    224.47 o 
   9   0   5    13497.25    13262.38    272.84 o 
  11   0   5     2867.25     2848.89    101.35 o 
  13   0   5     2125.09     2421.96    122.38 o 
  15   0   5     2701.33     2678.88    199.21 o 
  17   0   5      417.83      668.64     81.79 o 
  19   0   5      753.10      805.62    147.23 o 
  21   0   5        6.38      -31.25     80.91 o 
 -21   1   5      187.66      102.95     41.49 o 
 -20   1   5       13.98       15.26     31.05 o 
 -19   1   5      241.40      186.11     37.30 o 
 -18   1   5       32.35       48.45     31.51 o 
 -17   1   5     1493.72     1379.33    119.11 o 
 -16   1   5      205.81      225.21     36.70 o 
 -15   1   5     2366.86     2480.68    103.46 o 
 -14   1   5      194.39      132.03     22.81 o 
 -13   1   5     3945.54     4143.63     77.18 o 
 -12   1   5       99.74      130.07     21.32 o 
 -11   1   5     3517.13     3580.73     64.64 o 
 -10   1   5       90.51       92.83     19.04 o 
  -9   1   5     2146.66     2108.51     38.72 o 
  -8   1   5      200.70      231.58     16.86 o 
  -7   1   5     9509.79     9542.52    110.66 o 
  -6   1   5       54.85       95.88     13.86 o 
  -5   1   5     9387.72     8728.68    107.88 o 
  -4   1   5     6150.75     6175.68     88.69 o 
  -3   1   5      810.43      616.94     31.74 o 
  -2   1   5     1346.35     1359.94     38.02 o 
  -1   1   5    14586.96    14504.81    155.82 o 
   0   1   5     1862.23     1900.28     32.85 o 
   1   1   5     4856.77     4745.15     81.82 o 
   2   1   5     5567.51     5469.98     63.36 o 
   3   1   5     5196.32     4893.93     58.70 o 
   4   1   5     6255.20     6600.03     76.80 o 
   5   1   5     1466.83     1493.60     76.44 o 
   6   1   5      429.79      405.13     26.02 o 
   7   1   5      318.73      323.48     25.39 o 
   8   1   5      106.11      122.61     25.39 o 
   9   1   5      167.17      165.81     21.59 o 
  10   1   5      390.86      343.32     37.02 o 
  11   1   5       13.99       33.54     27.70 o 
  12   1   5      289.87      339.46     36.46 o 
  13   1   5      184.83      142.07     33.37 o 
  14   1   5       11.52      -15.76     24.70 o 
  15   1   5      220.07      276.31     41.74 o 
  16   1   5       17.38       -4.74     31.49 o 
  17   1   5      164.56      129.40     59.87 o 
  18   1   5        3.52      -11.30     36.34 o 
  19   1   5      169.50      190.47     51.60 o 
  20   1   5        8.28      -29.66     40.97 o 
  21   1   5       83.33      136.22     55.14 o 
 -21   2   5      201.20      139.69     69.26 o 
 -20   2   5        0.29       34.05     75.55 o 
 -19   2   5      352.18      225.98    121.80 o 
 -18   2   5        1.29       -7.87     22.11 o 
 -17   2   5      191.95      211.39     39.16 o 
 -16   2   5      462.15      325.97     49.09 o 
 -15   2   5      573.85      713.35     81.77 o 
 -14   2   5       80.04       67.48     23.54 o 
 -13   2   5      172.46      129.81     30.44 o 
 -12   2   5     1637.74     1668.12     71.05 o 
 -11   2   5      588.89      634.18     77.72 o 
 -10   2   5       11.29       31.84     45.66 o 
  -9   2   5      110.52      152.80     31.49 o 
  -8   2   5      131.38      151.11     35.15 o 
  -7   2   5     2116.33     2150.24     69.07 o 
  -6   2   5      253.86      297.98     35.76 o 
  -5   2   5      107.83      137.91     14.40 o 
  -4   2   5      337.03      338.84     17.82 o 
  -3   2   5     4552.74     4038.09     49.92 o 
  -2   2   5      297.36      301.53     21.72 o 
  -1   2   5     7549.24     7209.75     82.04 o 
   0   2   5     5637.72     5244.06     63.24 o 
   1   2   5     1905.61     1904.29     36.48 o 
   2   2   5      237.49      274.19     18.59 o 
   3   2   5     3181.83     2895.44     42.23 o 
   4   2   5      530.25      486.17     28.90 o 
   5   2   5    18535.91    18006.10    209.70 o 
   6   2   5     1311.86     1398.66     43.79 o 
   7   2   5     7297.66     7104.03    118.06 o 
   8   2   5     2902.49     2947.06     76.76 o 
   9   2   5    13516.87    13836.75    228.62 o 
  10   2   5        2.06      -38.08     25.39 o 
  11   2   5     3430.34     3458.56     93.91 o 
  12   2   5      153.79      178.97     36.62 o 
  13   2   5     1009.43     1065.26     52.30 o 
  14   2   5       34.74      -35.78     34.32 o 
  15   2   5      340.75      423.36     73.08 o 
  16   2   5        9.29       37.77     54.12 o 
  17   2   5      693.61      882.81    147.54 o 
  18   2   5       16.03      -36.56     57.10 o 
  19   2   5      249.10      297.71     84.60 o 
  20   2   5        9.00      107.20     48.88 o 
 -20   3   5       15.60      -30.90     74.60 o 
 -19   3   5      226.68      196.92    101.65 o 
 -18   3   5       16.00      -12.24     61.88 o 
 -17   3   5      369.39      259.50     97.47 o 
 -16   3   5       88.70      -98.39    105.90 o 
 -15   3   5      739.57      864.55     92.99 o 
 -14   3   5       41.04      127.05     47.76 o 
 -13   3   5     4196.14     4764.45    178.40 o 
 -12   3   5      115.74      111.39     48.90 o 
 -11   3   5     3842.84     3879.37    141.24 o 
 -10   3   5        5.97       53.89     48.71 o 
  -9   3   5     1619.24     1623.17     71.65 o 
  -8   3   5      158.57      171.98     48.91 o 
  -7   3   5     5275.31     5104.83    100.72 o 
  -6   3   5        0.19       -4.27     22.77 o 
  -5   3   5    12436.53    12263.45    135.84 o 
  -4   3   5      191.59      228.79     18.82 o 
  -3   3   5     2760.46     2631.45     47.07 o 
  -2   3   5     3958.41     4127.32     63.46 o 
  -1   3   5     8045.46     7108.78     85.67 o 
   0   3   5      127.47      142.36     20.24 o 
   1   3   5    15672.64    15056.30    185.95 o 
   2   3   5      505.72      547.98     30.11 o 
   3   3   5     3040.39     2923.93     55.85 o 
   4   3   5      782.77      839.34     31.07 o 
   5   3   5     6005.14     5863.27     97.83 o 
   6   3   5      627.16      712.89     38.19 o 
   7   3   5      789.27      752.01     41.02 o 
   8   3   5      142.81      151.15     22.14 o 
   9   3   5      856.21      857.32     41.35 o 
  10   3   5      158.02      182.66     36.81 o 
  11   3   5       55.71       94.73     25.39 o 
  12   3   5       54.91       59.95     30.10 o 
  13   3   5      201.25      224.15     39.12 o 
  14   3   5        3.73       32.80     33.06 o 
  15   3   5      246.40      225.64     53.37 o 
  16   3   5        1.51        6.51     27.33 o 
  17   3   5      167.36      104.96     37.27 o 
  18   3   5       48.92       42.65     41.96 o 
  19   3   5      217.67      203.78     68.28 o 
  20   3   5       10.16       43.11     47.92 o 
 -19   4   5      192.68       40.38    102.68 o 
 -18   4   5        0.04      -20.85     77.64 o 
 -17   4   5      104.79      -25.38     87.72 o 
 -16   4   5       17.52      -47.43     69.49 o 
 -15   4   5     1038.11     1272.13    155.06 o 
 -14   4   5        0.78       14.95     50.46 o 
 -13   4   5       18.28       13.62     41.69 o 
 -12   4   5      112.82      156.09     60.96 o 
 -11   4   5       13.01      -36.30     41.08 o 
 -10   4   5       83.73       45.65     52.51 o 
  -9   4   5     1273.93     1176.12     65.10 o 
  -8   4   5      276.07      310.22     60.39 o 
  -7   4   5     2496.45     2507.07     80.31 o 
  -6   4   5       62.77       79.79     15.48 o 
  -5   4   5       91.52      142.05     19.05 o 
  -4   4   5      130.51      147.87     21.97 o 
  -3   4   5      806.06      664.38     28.78 o 
  -2   4   5     1169.42     1109.23     40.65 o 
  -1   4   5     4127.62     4038.96     73.36 o 
   0   4   5       81.60      132.41     22.67 o 
   1   4   5     2628.81     2541.49     51.56 o 
   2   4   5       49.56       57.80     19.34 o 
   3   4   5     4329.84     4009.31     68.11 o 
   4   4   5      756.71      776.89     35.01 o 
   5   4   5     3640.63     3629.93     80.36 o 
   6   4   5      152.59      243.38     32.23 o 
   7   4   5     1791.97     1796.30     62.98 o 
   8   4   5        6.39      -16.81     29.19 o 
   9   4   5     1146.55     1263.34     63.98 o 
  10   4   5       33.58        2.09     21.55 o 
  11   4   5     1823.57     1962.70     79.27 o 
  12   4   5       30.69       48.47     37.15 o 
  13   4   5     1253.00     1252.16     64.06 o 
  14   4   5        5.82       -5.02     42.33 o 
  15   4   5     1057.32     1124.14     88.73 o 
  16   4   5       17.71      -39.66     41.22 o 
  17   4   5      553.13      379.70     93.50 o 
  18   4   5        0.31      -20.06     32.75 o 
  19   4   5      234.54       94.59     51.89 o 
 -18   5   5        7.34      -30.73     67.91 o 
 -17   5   5      331.13      300.19    243.09 o 
 -16   5   5       20.32        1.43     47.14 o 
 -15   5   5     1177.63     1549.53    118.64 o 
 -14   5   5        1.47      -12.52     58.25 o 
 -13   5   5      717.76      761.79     98.40 o 
 -12   5   5        9.67       25.07     52.91 o 
 -11   5   5     3182.45     3329.68    136.96 o 
 -10   5   5      302.38      294.58     61.46 o 
  -9   5   5     2879.59     3062.79    152.83 o 
  -8   5   5      223.02      140.02     32.58 o 
  -7   5   5     3024.10     3045.50     74.89 o 
  -6   5   5       74.50       76.96     17.86 o 
  -5   5   5     4461.74     4314.02     76.15 o 
  -4   5   5       24.84       59.72     21.43 o 
  -3   5   5     1908.07     1753.88     43.10 o 
  -2   5   5       12.83       21.63     20.97 o 
  -1   5   5      646.79      637.93     48.40 o 
   0   5   5       37.23       42.62     22.66 o 
   1   5   5     1505.14     1362.93     53.13 o 
   2   5   5     1184.93     1157.89     45.63 o 
   3   5   5     2656.99     2831.51     74.69 o 
   4   5   5       98.47      106.52     29.10 o 
   5   5   5     1280.58     1143.64     48.22 o 
   6   5   5       11.43       37.50     35.78 o 
   7   5   5      127.26      109.14     46.74 o 
   8   5   5       12.64       16.59     24.92 o 
   9   5   5       56.77       36.70     29.40 o 
  10   5   5        1.89       52.90     32.49 o 
  11   5   5        0.54        6.26     26.86 o 
  12   5   5       10.46       17.38     29.58 o 
  13   5   5        1.28       37.67     41.13 o 
  14   5   5       21.32       32.73     38.10 o 
  15   5   5      110.53      121.52     62.09 o 
  16   5   5        1.79      -33.38     42.28 o 
  17   5   5       16.84       22.76     37.84 o 
  18   5   5        0.04       26.91     38.66 o 
 -16   6   5        6.54       23.96     75.88 o 
 -15   6   5      254.25      267.23    123.41 o 
 -14   6   5        5.06       76.99     85.45 o 
 -13   6   5       72.72       68.47     83.16 o 
 -12   6   5       78.61       86.91     72.24 o 
 -11   6   5      162.10       84.65     58.62 o 
 -10   6   5        5.93       79.72     56.49 o 
  -9   6   5        4.44        8.63     15.04 o 
  -8   6   5      747.92      678.02     46.06 o 
  -7   6   5      224.99      176.59     30.85 o 
  -6   6   5      319.48      265.03     34.38 o 
  -5   6   5      298.31      288.28     31.12 o 
  -4   6   5       11.10       26.77     28.18 o 
  -3   6   5      367.44      326.10     43.26 o 
  -2   6   5        0.24       11.00     55.57 o 
  -1   6   5      741.31      741.81     45.41 o 
   0   6   5      777.01      819.58     55.92 o 
   1   6   5     4208.31     4043.89     88.92 o 
   2   6   5      335.75      350.06     46.74 o 
   3   6   5     2029.38     2029.48     63.04 o 
   4   6   5        6.23        7.75     27.16 o 
   5   6   5     2404.06     2371.79     85.37 o 
   6   6   5      673.07      699.39     53.53 o 
   7   6   5     2759.41     2967.60    113.99 o 
   8   6   5       10.99       21.13     42.46 o 
   9   6   5     3540.62     3775.24    112.03 o 
  10   6   5       81.36       58.01     45.00 o 
  11   6   5     1100.76     1153.33     95.74 o 
  12   6   5      103.39       76.80     37.40 o 
  13   6   5      831.40      806.43    103.46 o 
  14   6   5       17.67        9.90     44.48 o 
  15   6   5      504.00      414.07    123.80 o 
  16   6   5        1.47      -27.28     44.75 o 
 -14   7   5        0.53       46.72     72.35 o 
 -13   7   5      901.18     1188.83    140.30 o 
 -12   7   5       48.69       37.17     65.10 o 
 -11   7   5      988.48     1103.60    182.00 o 
 -10   7   5       23.44      -22.17     59.07 o 
  -9   7   5     1279.59     1354.29    107.68 o 
  -8   7   5        3.08      -36.41     47.53 o 
  -7   7   5     2315.27     2296.26    147.63 o 
  -6   7   5        8.74        0.29     19.63 o 
  -5   7   5     1609.71     1630.91     84.92 o 
  -4   7   5       81.08       94.85     43.82 o 
  -3   7   5      695.58      646.03     73.50 o 
  -2   7   5      217.46      296.01     41.05 o 
  -1   7   5     2344.07     2374.93     89.73 o 
   0   7   5     1855.80     1892.48     80.69 o 
   1   7   5      811.96      909.61     61.10 o 
   2   7   5      226.88      264.27     47.92 o 
   3   7   5     1862.49     1890.72     93.59 o 
   4   7   5        2.59       51.56     32.39 o 
   5   7   5      147.04      179.30     42.26 o 
   6   7   5      328.79      266.12     49.22 o 
   7   7   5       78.47       44.49     36.36 o 
   8   7   5       18.83       58.98     40.08 o 
   9   7   5        8.20      -21.73     43.05 o 
  10   7   5       25.51       49.64     52.83 o 
  11   7   5       13.10       36.94     53.96 o 
  12   7   5       35.33       42.20     36.62 o 
  13   7   5       36.11       21.57     33.50 o 
  14   7   5        4.26       10.72     32.16 o 
 -11   8   5        1.92       33.35     60.02 o 
 -10   8   5      143.92      126.93     74.53 o 
  -9   8   5       53.69       50.53     35.28 o 
  -8   8   5       82.31       17.58     37.67 o 
  -7   8   5       88.87       79.55     33.39 o 
  -6   8   5      165.48      124.98     52.83 o 
  -5   8   5       87.19       19.84     33.97 o 
  -4   8   5      176.30      165.16     54.46 o 
  -3   8   5      154.89      163.47     54.98 o 
  -2   8   5      121.71      127.20     43.60 o 
  -1   8   5       87.95      173.32     58.09 o 
   0   8   5       21.85       83.04     44.47 o 
   1   8   5      587.36      670.66     78.61 o 
   2   8   5       65.73       70.30     44.89 o 
   3   8   5     1302.77     1564.55    101.30 o 
   4   8   5        0.50        2.52     47.18 o 
   5   8   5     1047.16     1355.84     75.99 o 
   6   8   5       36.58      -12.68     38.00 o 
   7   8   5      955.84     1020.02    186.90 o 
   8   8   5        5.57      -13.20     46.21 o 
   9   8   5     1230.35     1379.91    207.88 o 
  10   8   5       11.07       92.36     53.64 o 
  -6   9   5       37.17       25.15     47.02 o 
  -5   9   5      699.22      435.25    161.19 o 
  -4   9   5       25.62        1.08     41.85 o 
  -3   9   5      593.61      485.70    108.32 o 
  -2   9   5        8.02      -24.50     40.25 o 
  -1   9   5      572.57      434.17     99.45 o 
   0   9   5        3.18       -8.72     42.36 o 
   1   9   5      265.80      320.51     67.06 o 
   2   9   5        0.09        8.79     44.36 o 
   3   9   5      695.18      833.55    159.96 o 
   4   9   5       21.78       29.11     47.43 o 
   5   9   5      549.84      572.23    111.22 o 
 -20   0   6      341.94      195.71    157.36 o 
 -18   0   6      302.77      180.57    149.17 o 
 -16   0   6      495.62      536.86     76.87 o 
 -14   0   6      786.64      895.99     72.84 o 
 -12   0   6       90.40      109.14     40.07 o 
 -10   0   6      673.41      701.28     38.41 o 
  -8   0   6     1288.56     1287.18     46.05 o 
  -6   0   6     1184.61     1146.55     54.40 o 
  -4   0   6      653.85      799.05     38.32 o 
  -2   0   6      123.79      299.26     61.06 o 
   2   0   6    41778.88    41075.95    679.89 o 
   4   0   6     4001.68     3673.31    144.52 o 
   6   0   6     2258.51     2278.44    114.00 o 
   8   0   6    13716.99    14862.13    331.36 o 
  10   0   6     6740.41     6934.87    175.83 o 
  12   0   6     3698.89     3907.79    133.38 o 
  14   0   6     1344.72     1597.03    112.69 o 
  16   0   6      705.13      744.20     84.47 o 
  18   0   6      503.26      650.41     73.08 o 
  20   0   6      134.19      109.86     66.88 o 
 -21   1   6        1.32       -9.96     27.22 o 
 -20   1   6      249.64      108.93     45.28 o 
 -19   1   6        4.75       59.69     29.45 o 
 -18   1   6      284.69      168.93     45.56 o 
 -17   1   6      115.50       91.57     32.56 o 
 -16   1   6     1087.83     1034.97     49.96 o 
 -15   1   6        0.28        0.73     18.59 o 
 -14   1   6     2012.57     2073.35     76.59 o 
 -13   1   6      298.65      341.79     29.61 o 
 -12   1   6     2199.57     2274.40     53.66 o 
 -11   1   6      262.73      287.88     26.85 o 
 -10   1   6     4129.34     4125.64     64.23 o 
  -9   1   6       53.04       80.45     15.86 o 
  -8   1   6     8687.60     8558.02    106.42 o 
  -7   1   6     1651.84     1705.52     37.47 o 
  -6   1   6     2516.14     2373.45     51.64 o 
  -5   1   6     2430.65     2487.54     49.19 o 
  -4   1   6    11552.89    11683.85    158.69 o 
  -3   1   6      152.78      152.62     17.03 o 
  -2   1   6      601.93      441.71     40.23 o 
  -1   1   6     2223.89     2334.12     59.39 o 
   0   1   6      906.51      807.81     24.39 o 
   1   1   6      110.89      116.28     17.05 o 
   2   1   6    26484.71    25878.19    345.78 o 
   3   1   6     3680.09     3853.32     48.48 o 
   4   1   6    13992.28    13611.53    218.46 o 
   5   1   6     2272.75     2307.58     41.36 o 
   6   1   6     5086.47     5366.02    103.05 o 
   7   1   6       56.50       83.51     18.96 o 
   8   1   6      213.77      233.83     27.43 o 
   9   1   6       60.65       58.06     25.20 o 
  10   1   6      414.03      415.94     38.75 o 
  11   1   6      138.32      147.92     25.89 o 
  12   1   6      221.60      272.44     36.51 o 
  13   1   6       68.02      122.40     35.16 o 
  14   1   6       15.48      -15.85     36.26 o 
  15   1   6        0.88       15.56     37.21 o 
  16   1   6       12.37       28.11     38.49 o 
  17   1   6       11.50      -47.60     39.93 o 
  18   1   6      152.26      175.04     55.00 o 
  19   1   6        0.64      -77.25     51.50 o 
  20   1   6       16.16       57.71     56.09 o 
 -21   2   6        0.71      -42.60     71.25 o 
 -20   2   6      535.83      597.78    166.86 o 
 -19   2   6       48.64       27.25     20.14 o 
 -18   2   6      436.58      493.18    156.53 o 
 -17   2   6       40.77       58.35     31.03 o 
 -16   2   6      290.58      297.09     63.53 o 
 -15   2   6        3.43       -3.22     21.70 o 
 -14   2   6      137.45      128.88     41.83 o 
 -13   2   6      207.68      235.60     44.15 o 
 -12   2   6     1931.27     2075.91    143.05 o 
 -11   2   6      262.59      193.31     64.70 o 
 -10   2   6       52.72       18.15     28.83 o 
  -9   2   6      180.61      202.78     34.84 o 
  -8   2   6        0.71       42.95     30.64 o 
  -7   2   6       29.87       56.50     29.07 o 
  -6   2   6     5546.28     5631.42     62.71 o 
  -5   2   6      285.81      248.00     14.67 o 
  -4   2   6      632.00      638.95     28.31 o 
  -3   2   6      103.47       78.99     10.92 o 
  -2   2   6      136.15       71.49     12.04 o 
  -1   2   6      507.02      435.11     26.71 o 
   0   2   6     2581.64     2541.26     39.96 o 
   1   2   6     2304.68     2223.77     37.54 o 
   2   2   6     3559.54     3321.59     43.28 o 
   3   2   6      196.17      209.29     21.62 o 
   4   2   6     5803.95     5642.94     81.19 o 
   5   2   6     1620.39     1571.51     42.42 o 
   6   2   6     7342.53     6777.19     83.10 o 
   7   2   6      214.94      178.85     26.46 o 
   8   2   6     9917.77    10270.00    166.80 o 
   9   2   6       22.92       70.18     44.04 o 
  10   2   6     5395.19     5570.68    136.10 o 
  11   2   6       45.60       16.79     36.65 o 
  12   2   6     1366.62     1490.89     59.48 o 
  13   2   6      167.47      172.36     44.57 o 
  14   2   6      989.50     1176.96     81.09 o 
  15   2   6       23.03       42.82     30.23 o 
  16   2   6      245.78      281.33     47.23 o 
  17   2   6        4.53       62.35     46.40 o 
  18   2   6      405.58      425.65     67.12 o 
  19   2   6        0.19        9.15     35.78 o 
  20   2   6      418.23      307.01    169.02 o 
 -20   3   6      109.42       87.51     61.07 o 
 -19   3   6        0.05      -19.42     53.14 o 
 -18   3   6      233.07      210.72     87.82 o 
 -17   3   6       28.73       10.11     44.94 o 
 -16   3   6      791.91      958.36     95.67 o 
 -15   3   6        1.86      -45.62     44.80 o 
 -14   3   6     1566.90     1588.10    102.87 o 
 -13   3   6       17.39       53.87     41.76 o 
 -12   3   6     3153.37     3571.32    129.17 o 
 -11   3   6        7.99       -4.40     57.99 o 
 -10   3   6     5662.76     5920.52    173.27 o 
  -9   3   6        7.83       -8.56     28.49 o 
  -8   3   6     1678.52     1791.29     81.92 o 
  -7   3   6        0.14      -27.65     36.06 o 
  -6   3   6    10615.27     9654.28    244.70 o 
  -5   3   6      111.90      101.50     14.63 o 
  -4   3   6     5303.94     5174.65     73.94 o 
  -3   3   6     3336.73     3526.09     56.08 o 
  -2   3   6     9922.06     9879.72    117.83 o 
  -1   3   6     1169.62     1198.51     39.80 o 
   0   3   6     3103.21     2880.32     54.04 o 
   1   3   6     3583.52     3821.53     65.14 o 
   2   3   6    13964.43    13735.04    160.84 o 
   3   3   6      459.33      499.50     33.79 o 
   4   3   6     9261.94     9308.60    124.69 o 
   5   3   6      753.42      776.21     42.17 o 
   6   3   6     1670.84     1606.25     51.93 o 
   7   3   6      610.46      618.20     39.18 o 
   8   3   6      429.14      543.91     30.83 o 
   9   3   6      342.98      333.49     33.25 o 
  10   3   6        2.96       14.95     21.23 o 
  11   3   6        0.08        7.85     22.69 o 
  12   3   6        0.50       48.95     30.76 o 
  13   3   6        0.23       43.24     42.87 o 
  14   3   6       19.02       23.19     41.34 o 
  15   3   6        1.72       22.45     34.59 o 
  16   3   6       81.11       31.72     29.60 o 
  17   3   6       67.00       25.82     32.96 o 
  18   3   6      133.97       62.09     38.11 o 
  19   3   6        0.03       22.09     36.07 o 
 -19   4   6        1.72     -143.62     95.75 o 
 -18   4   6      164.43      202.73     98.66 o 
 -17   4   6        0.06       55.20     66.88 o 
 -16   4   6      214.13      118.03     81.76 o 
 -15   4   6       60.54       20.14     54.02 o 
 -14   4   6      800.00      872.40    107.91 o 
 -13   4   6        4.01       -8.17     44.09 o 
 -12   4   6      396.37      468.01     75.65 o 
 -11   4   6      418.17      337.56     80.19 o 
 -10   4   6      524.86      618.65     73.25 o 
  -9   4   6      490.51      501.98     59.79 o 
  -8   4   6      104.07      164.19     48.50 o 
  -7   4   6       92.22       73.50     36.90 o 
  -6   4   6       27.00       31.79     14.92 o 
  -5   4   6        6.90       36.35     17.55 o 
  -4   4   6      320.83      365.14     23.83 o 
  -3   4   6      318.14      342.41     27.82 o 
  -2   4   6       28.62       57.32     18.74 o 
  -1   4   6      977.18      926.55     32.89 o 
   0   4   6     1595.36     1438.08     46.59 o 
   1   4   6      173.39      207.45     29.72 o 
   2   4   6       49.54       60.46     21.60 o 
   3   4   6      123.33      133.65     25.02 o 
   4   4   6     1955.84     1941.85     55.60 o 
   5   4   6        4.86       22.17     20.78 o 
   6   4   6     3918.56     4010.41     89.84 o 
   7   4   6      205.51      185.59     36.22 o 
   8   4   6     3007.05     3142.59     79.34 o 
   9   4   6      617.02      676.40     51.48 o 
  10   4   6     2051.00     2403.22     76.09 o 
  11   4   6       10.98       47.42     43.69 o 
  12   4   6      694.69      746.50     53.34 o 
  13   4   6      203.78      208.05     46.71 o 
  14   4   6     1546.04     1738.83    104.32 o 
  15   4   6        7.34      -27.27     36.02 o 
  16   4   6     1223.48     1360.77     71.95 o 
  17   4   6        0.02       -4.72     39.42 o 
  18   4   6      317.90      126.05     79.79 o 
 -18   5   6      192.20      158.04    133.31 o 
 -17   5   6        0.03      -32.20     74.54 o 
 -16   5   6      701.33      377.74    339.26 o 
 -15   5   6       16.10       25.18     63.78 o 
 -14   5   6      580.17      612.65    235.45 o 
 -13   5   6       18.05      -27.46     69.41 o 
 -12   5   6      459.14      612.16    152.55 o 
 -11   5   6      138.24      149.90     60.36 o 
 -10   5   6     1605.16     1827.08     93.19 o 
  -9   5   6       75.14       99.74     76.24 o 
  -8   5   6     6562.83     6741.48    169.15 o 
  -7   5   6      119.55       79.24     16.54 o 
  -6   5   6     4309.20     4382.45    107.52 o 
  -5   5   6       97.47       93.48     25.64 o 
  -4   5   6     2375.92     2179.97     56.74 o 
  -3   5   6       69.26      115.07     25.64 o 
  -2   5   6     1971.80     1893.30     48.34 o 
  -1   5   6        6.69       -5.67     30.93 o 
   0   5   6     1764.67     1682.91     55.02 o 
   1   5   6        8.85       49.58     26.07 o 
   2   5   6     5810.95     5534.22     96.25 o 
   3   5   6      245.37      269.92     30.91 o 
   4   5   6      431.20      421.69     42.89 o 
   5   5   6        0.56       19.08     31.43 o 
   6   5   6     1657.96     1670.88     68.97 o 
   7   5   6       51.30       64.82     33.49 o 
   8   5   6      455.84      579.68     76.46 o 
   9   5   6       23.50      -61.29     48.65 o 
  10   5   6      728.20      659.17     63.11 o 
  11   5   6       17.93      -33.50     35.06 o 
  12   5   6       64.13       59.06     50.02 o 
  13   5   6       19.39      -38.99     40.77 o 
  14   5   6       58.04       65.70     50.71 o 
  15   5   6        7.99       10.91     31.68 o 
  16   5   6        5.33        2.02     28.65 o 
  17   5   6        0.21        4.08     27.42 o 
 -16   6   6      168.75      147.33     94.85 o 
 -15   6   6       30.32      108.61     86.13 o 
 -14   6   6      245.17      169.75    132.47 o 
 -13   6   6        9.72      -73.32     73.70 o 
 -12   6   6      519.54      594.08    104.94 o 
 -11   6   6        2.20      -79.46     60.06 o 
 -10   6   6      204.18      120.46     92.52 o 
  -9   6   6       30.15      116.76     53.28 o 
  -8   6   6      270.89      196.08     48.37 o 
  -7   6   6      127.47      133.25     27.93 o 
  -6   6   6      306.39      297.60     31.14 o 
  -5   6   6       43.70       85.57     24.98 o 
  -4   6   6      648.32      702.07     41.21 o 
  -3   6   6      491.88      477.00     67.73 o 
  -2   6   6     1405.04     1310.66     59.09 o 
  -1   6   6      352.75      373.48     36.63 o 
   0   6   6     1377.40     1416.25     67.19 o 
   1   6   6       70.95       79.13     32.98 o 
   2   6   6     1378.40     1452.85     58.53 o 
   3   6   6       86.43       74.37     39.69 o 
   4   6   6     1104.60     1084.92     56.00 o 
   5   6   6      104.28       64.39     33.99 o 
   6   6   6     3906.03     3911.76     96.68 o 
   7   6   6       82.35       82.03     36.75 o 
   8   6   6     2394.24     2521.77     86.42 o 
   9   6   6       21.10      -18.71     36.01 o 
  10   6   6     1991.99     2013.29     93.89 o 
  11   6   6      555.43      508.47     80.92 o 
  12   6   6      724.13      702.29     79.82 o 
  13   6   6       14.14       38.76     41.58 o 
  14   6   6      501.43      369.33     83.97 o 
  15   6   6       58.19      -18.58     40.78 o 
 -14   7   6      527.35      408.87    176.30 o 
 -13   7   6       23.40      -23.11     78.77 o 
 -12   7   6      931.53     1151.19    204.10 o 
 -11   7   6        2.45       16.22     72.45 o 
 -10   7   6      617.53      696.29    141.19 o 
  -9   7   6       35.35       19.34     19.34 o 
  -8   7   6     1468.15     1230.61    124.00 o 
  -7   7   6      212.58      191.04     30.28 o 
  -6   7   6     2329.86     2452.62    117.29 o 
  -5   7   6       36.64       23.02     31.87 o 
  -4   7   6     2544.80     2453.23    107.86 o 
  -3   7   6       74.09       98.75     35.94 o 
  -2   7   6     1488.21     1453.73     70.99 o 
  -1   7   6        3.15       18.11     36.57 o 
   0   7   6     1078.68     1086.16     64.50 o 
   1   7   6      111.44      117.08     42.75 o 
   2   7   6     1313.26     1325.93     77.25 o 
   3   7   6        0.68      -52.73     35.16 o 
   4   7   6      331.89      322.28     54.05 o 
   5   7   6      268.22      298.71     54.83 o 
   6   7   6      506.41      463.38     57.06 o 
   7   7   6       38.87       -7.66     41.20 o 
   8   7   6      192.50      258.91     56.52 o 
   9   7   6        7.91       76.48     39.58 o 
  10   7   6        6.03      -52.04     42.86 o 
  11   7   6       42.03        2.87     40.51 o 
  12   7   6       16.31       48.60     42.75 o 
  13   7   6        7.89      -58.45     41.97 o 
 -11   8   6       19.99       56.27     79.58 o 
 -10   8   6       92.05       41.28     66.87 o 
  -9   8   6        1.44       37.07     66.12 o 
  -8   8   6       11.66       12.76     32.99 o 
  -7   8   6       71.11       23.53     29.50 o 
  -6   8   6       18.75       45.10     40.64 o 
  -5   8   6      217.62      163.23     45.37 o 
  -4   8   6        3.45       -5.73     26.56 o 
  -3   8   6       65.16       34.32     36.44 o 
  -2   8   6       14.68       40.77     52.05 o 
  -1   8   6      398.44      420.87     52.76 o 
   0   8   6      679.87      667.77     76.62 o 
   1   8   6        0.68      -66.44     44.29 o 
   2   8   6      636.13      705.06     71.21 o 
   3   8   6        5.47       42.98     47.42 o 
   4   8   6     1222.18     1382.80     80.35 o 
   5   8   6       12.51       -1.85     46.15 o 
   6   8   6      634.26      796.60     83.28 o 
   7   8   6       12.99      109.65     47.76 o 
   8   8   6      875.32      894.12    144.63 o 
   9   8   6        9.54        6.88     44.12 o 
  10   8   6      773.08      672.99    135.15 o 
  -5   9   6       44.14       24.30     40.71 o 
  -4   9   6      933.89     1155.27    188.63 o 
  -3   9   6      228.45      173.19     61.62 o 
  -2   9   6      616.27      504.53    122.32 o 
  -1   9   6       13.58       43.48     48.52 o 
   0   9   6      700.09      675.43    149.78 o 
   1   9   6        1.33      154.75     85.57 o 
   2   9   6      737.93      774.03    137.77 o 
   3   9   6       20.26       30.03     50.06 o 
   4   9   6      513.17      541.63     99.54 o 
 -21   0   7      224.01      103.20     65.10 o 
 -19   0   7      303.07      119.49     78.04 o 
 -17   0   7      537.39      554.25     56.45 o 
 -15   0   7      600.86      574.01     55.53 o 
 -13   0   7     1024.84     1105.53     73.92 o 
 -11   0   7      893.37      928.69     68.63 o 
  -9   0   7     1547.99     1684.73     70.57 o 
  -7   0   7      319.54      307.94     25.42 o 
  -5   0   7      753.30      833.17     58.87 o 
  -3   0   7     8750.40     8829.34    265.68 o 
  -1   0   7      745.42      638.24     88.86 o 
   1   0   7    18106.60    18320.01    583.38 o 
   3   0   7    12691.53    11699.19    378.87 o 
   5   0   7     9043.23     8962.16    264.71 o 
   7   0   7      722.33      831.15     69.48 o 
   9   0   7     2683.11     2748.97    119.61 o 
  11   0   7     4482.77     4543.72    170.11 o 
  13   0   7     1772.50     2165.82    131.03 o 
  15   0   7      899.40     1071.84    115.77 o 
  17   0   7      588.67      497.18    130.95 o 
  19   0   7      410.18      493.28    196.97 o 
 -21   1   7      107.02      137.83     76.35 o 
 -20   1   7       24.48       25.47     22.09 o 
 -19   1   7       76.25       98.36     30.52 o 
 -18   1   7       29.67        4.59     20.42 o 
 -17   1   7      451.87      476.89     38.61 o 
 -16   1   7       68.14       66.66     26.19 o 
 -15   1   7     1397.42     1431.86     53.23 o 
 -14   1   7        0.12      -13.54     16.37 o 
 -13   1   7      859.39      927.56     39.18 o 
 -12   1   7        2.94       18.40     16.92 o 
 -11   1   7     1459.65     1523.50     39.81 o 
 -10   1   7      267.85      270.16     23.03 o 
  -9   1   7     1861.41     1878.88     40.11 o 
  -8   1   7      216.07      205.94     19.96 o 
  -7   1   7     4892.12     4389.54     83.95 o 
  -6   1   7      440.50      473.02     28.62 o 
  -5   1   7    19085.85    19519.17    253.77 o 
  -4   1   7        1.68       -6.50     18.77 o 
  -3   1   7     8939.67     8687.44    252.78 o 
  -2   1   7     2473.49     2313.01    122.35 o 
  -1   1   7     6303.94     6004.89    138.41 o 
   0   1   7      194.59      233.23     21.25 o 
   1   1   7    14820.66    14616.85    169.45 o 
   2   1   7     5713.21     5618.55    226.62 o 
   3   1   7     4448.27     4188.46     51.84 o 
   4   1   7      125.71      142.81     18.46 o 
   5   1   7     9304.56     9055.13    154.05 o 
   6   1   7      263.12      280.43     20.03 o 
   7   1   7      198.52      172.69     22.75 o 
   8   1   7      397.16      407.13     31.21 o 
   9   1   7     1432.53     1538.03     58.68 o 
  10   1   7       94.32      151.49     31.14 o 
  11   1   7       48.17        0.83     20.91 o 
  12   1   7      219.02      175.94     38.35 o 
  13   1   7      425.00      375.95     47.97 o 
  14   1   7       34.74       50.13     37.91 o 
  15   1   7       36.53       71.27     41.08 o 
  16   1   7        5.45      -20.35     42.61 o 
  17   1   7       48.55      110.09     48.77 o 
  18   1   7        8.87       10.32     50.87 o 
  19   1   7        6.28      -43.00     48.41 o 
  20   1   7        8.90        9.07     40.14 o 
 -20   2   7       25.87      -36.53     58.64 o 
 -19   2   7      706.33      772.28    232.82 o 
 -18   2   7       38.06       73.15     49.72 o 
 -17   2   7      131.42       98.75     60.89 o 
 -16   2   7        0.01        5.53     38.81 o 
 -15   2   7      434.02      524.71     58.20 o 
 -14   2   7       44.16       57.94     37.38 o 
 -13   2   7      575.75      592.89     90.68 o 
 -12   2   7      197.65      157.94     57.08 o 
 -11   2   7      967.72      942.92     73.24 o 
 -10   2   7      125.76       78.19     35.40 o 
  -9   2   7      431.52      459.65     43.83 o 
  -8   2   7     2875.20     2832.75     87.39 o 
  -7   2   7      774.83      800.03     32.55 o 
  -6   2   7      161.70      169.27     14.69 o 
  -5   2   7     1692.26     1787.55     36.72 o 
  -4   2   7      684.27      683.70     30.80 o 
  -3   2   7      372.85      472.65     26.81 o 
  -2   2   7     2157.44     2102.79     59.20 o 
  -1   2   7     2946.41     2663.23     46.21 o 
   0   2   7     1073.98     1024.14     32.69 o 
   1   2   7     6751.64     6750.55     82.79 o 
   2   2   7       54.74       71.57     22.82 o 
   3   2   7     7102.70     7165.51     91.31 o 
   4   2   7     1053.13      987.60     33.09 o 
   5   2   7     3276.22     3250.59     51.36 o 
   6   2   7      218.12      276.23     26.02 o 
   7   2   7     2420.28     2311.31     54.23 o 
   8   2   7      134.52      166.87     33.74 o 
   9   2   7     4773.30     5025.29    113.71 o 
  10   2   7       86.87      104.89     30.63 o 
  11   2   7     1787.83     1834.16     70.75 o 
  12   2   7       35.79       38.97     41.28 o 
  13   2   7     1169.39     1358.35     80.63 o 
  14   2   7       58.57      110.67     33.95 o 
  15   2   7      502.34      479.11     49.99 o 
  16   2   7        4.37      -21.89     45.31 o 
  17   2   7      557.06      555.22     64.47 o 
  18   2   7       11.96        5.42     44.76 o 
  19   2   7      443.14      225.11    129.73 o 
  20   2   7        8.90       50.99     50.06 o 
 -20   3   7        2.87       24.68     62.65 o 
 -19   3   7      101.19      133.82     63.26 o 
 -18   3   7        6.48        2.64     47.01 o 
 -17   3   7      435.08      578.34    194.26 o 
 -16   3   7        0.07      -14.84     44.97 o 
 -15   3   7      957.19     1081.45     98.12 o 
 -14   3   7       96.27      106.87     48.87 o 
 -13   3   7     2567.35     2705.60    109.65 o 
 -12   3   7       33.95        7.50     39.73 o 
 -11   3   7     1506.49     1669.67    103.58 o 
 -10   3   7      438.24      504.28     71.72 o 
  -9   3   7     4949.19     4879.47    142.74 o 
  -8   3   7      123.99       92.82     42.26 o 
  -7   3   7     1724.51     1804.52     91.47 o 
  -6   3   7      411.63      463.92     34.17 o 
  -5   3   7    13620.11    12867.88    173.58 o 
  -4   3   7      128.51      137.53     20.50 o 
  -3   3   7    17037.23    17829.38    366.78 o 
  -2   3   7      307.35      335.52     24.69 o 
  -1   3   7     2420.40     2262.72     50.60 o 
   0   3   7      396.00      439.56     29.49 o 
   1   3   7     9733.52     9378.32    130.24 o 
   2   3   7      297.17      299.32     22.39 o 
   3   3   7     4574.20     4395.56     66.84 o 
   4   3   7     1099.47      969.94     37.59 o 
   5   3   7     1305.07     1296.94     52.27 o 
   6   3   7      300.33      321.65     38.43 o 
   7   3   7       38.54       46.08     20.12 o 
   8   3   7      189.61      269.65     28.81 o 
   9   3   7      178.27      156.32     27.42 o 
  10   3   7        0.13        8.87     19.86 o 
  11   3   7      384.31      569.66     49.49 o 
  12   3   7      156.29      227.04     38.67 o 
  13   3   7        3.09       43.26     34.62 o 
  14   3   7        0.22      -27.96     28.32 o 
  15   3   7        1.34      -24.70     35.18 o 
  16   3   7        3.52       36.36     41.93 o 
  17   3   7       43.29       86.53     43.73 o 
  18   3   7        1.39       26.83     50.44 o 
  19   3   7       71.31       -4.58     45.28 o 
 -19   4   7      359.71      460.32    153.56 o 
 -18   4   7        1.96      -16.34     58.11 o 
 -17   4   7      390.34      399.73    142.09 o 
 -16   4   7        5.99       33.48     59.92 o 
 -15   4   7      196.08      202.51     86.58 o 
 -14   4   7        8.99      -40.89     54.04 o 
 -13   4   7     1357.76     1494.77     97.86 o 
 -12   4   7       12.65        4.73     46.03 o 
 -11   4   7       58.45      128.81     57.88 o 
 -10   4   7      233.26      178.10     87.39 o 
  -9   4   7      128.48      275.40     60.97 o 
  -8   4   7        5.20      -15.88     30.54 o 
  -7   4   7        1.50       87.48     68.82 o 
  -6   4   7        4.17       -8.71     11.88 o 
  -5   4   7      986.71      864.72     41.57 o 
  -4   4   7      466.47      462.98     29.59 o 
  -3   4   7      506.70      500.35     34.93 o 
  -2   4   7      510.74      550.08     34.41 o 
  -1   4   7      210.06      180.41     29.00 o 
   0   4   7     1324.85     1311.85     44.00 o 
   1   4   7     1383.40     1336.90     47.50 o 
   2   4   7       17.41       11.73     22.56 o 
   3   4   7      430.00      408.10     31.12 o 
   4   4   7      235.32      251.11     33.64 o 
   5   4   7     1882.32     2034.09     66.98 o 
   6   4   7       12.03       -6.24     22.73 o 
   7   4   7     1048.17     1070.57     67.24 o 
   8   4   7      262.70      254.63     50.95 o 
   9   4   7     3125.69     3289.51     84.73 o 
  10   4   7       86.22      116.92     33.43 o 
  11   4   7     1140.82     1379.58     82.82 o 
  12   4   7       11.52        8.47     31.09 o 
  13   4   7     2453.39     2640.97     88.96 o 
  14   4   7        9.46      -54.41     36.27 o 
  15   4   7     1452.02     1751.46    102.19 o 
  16   4   7        1.46      -38.52     50.17 o 
  17   4   7      574.76      284.51     87.76 o 
  18   4   7        4.15      -10.89     34.59 o 
 -18   5   7        3.15       79.59     81.24 o 
 -17   5   7      378.07      294.96    224.59 o 
 -16   5   7       53.10      -16.54     59.17 o 
 -15   5   7      429.21      381.13    167.29 o 
 -14   5   7        7.60      -37.75     56.53 o 
 -13   5   7     1191.75     1473.66    126.48 o 
 -12   5   7      182.82      202.06     87.84 o 
 -11   5   7      264.43      259.92     88.08 o 
 -10   5   7        0.89      -18.84     50.23 o 
  -9   5   7     4145.12     4527.73    136.01 o 
  -8   5   7       57.65       63.02     60.55 o 
  -7   5   7     2492.16     2781.20    118.77 o 
  -6   5   7        4.22       27.82     22.29 o 
  -5   5   7     2264.32     2209.86     57.58 o 
  -4   5   7        4.07       12.94     20.29 o 
  -3   5   7     3071.77     2837.01     61.01 o 
  -2   5   7       19.09        6.92     17.54 o 
  -1   5   7     2338.62     2331.77     86.11 o 
   0   5   7       74.27       77.35     28.14 o 
   1   5   7     7362.87     7202.57    115.20 o 
   2   5   7        0.13       22.99     24.78 o 
   3   5   7     1203.08     1185.55     50.55 o 
   4   5   7        7.49       -8.76     20.69 o 
   5   5   7     3408.03     3330.91     82.96 o 
   6   5   7      658.53      668.10     51.04 o 
   7   5   7     1365.14     1437.23     65.27 o 
   8   5   7       69.25       27.40     32.50 o 
   9   5   7      515.16      605.66     63.66 o 
  10   5   7       49.30       39.17     38.07 o 
  11   5   7      209.82      206.26     43.81 o 
  12   5   7        6.17       22.08     32.74 o 
  13   5   7        2.10       10.58     34.00 o 
  14   5   7        0.24       35.24     37.49 o 
  15   5   7       12.06       17.24     38.87 o 
  16   5   7        0.59       14.83     39.85 o 
  17   5   7       15.64       18.10     46.87 o 
 -16   6   7       13.34       30.34     80.85 o 
 -15   6   7      350.70      274.62    148.83 o 
 -14   6   7       16.46       28.69     79.15 o 
 -13   6   7      182.45      245.44    134.69 o 
 -12   6   7        1.12      -20.07     55.52 o 
 -11   6   7      378.98      424.79     80.77 o 
 -10   6   7        0.14       13.12     48.14 o 
  -9   6   7      235.80      239.02     85.69 o 
  -8   6   7      110.41       87.30     23.50 o 
  -7   6   7       61.47       32.44     21.64 o 
  -6   6   7       56.34       82.75     28.28 o 
  -5   6   7      121.16      130.35     24.80 o 
  -4   6   7       48.13       36.05     27.90 o 
  -3   6   7      445.82      469.18     51.69 o 
  -2   6   7      186.37      172.38     30.33 o 
  -1   6   7     1591.31     1555.64     73.58 o 
   0   6   7       85.11      101.29     33.02 o 
   1   6   7      526.52      586.36     48.33 o 
   2   6   7      344.83      380.69     43.57 o 
   3   6   7      483.37      527.75     46.23 o 
   4   6   7      356.08      295.87     59.45 o 
   5   6   7     3020.82     3192.26     98.35 o 
   6   6   7      187.44      188.99     45.68 o 
   7   6   7     1046.29     1119.64     65.69 o 
   8   6   7      214.92      264.67     44.91 o 
   9   6   7     1630.90     1800.19     73.19 o 
  10   6   7      104.34      127.72     42.80 o 
  11   6   7     1051.91     1012.20     92.90 o 
  12   6   7      117.69       64.21     60.47 o 
  13   6   7      413.48      351.11     91.57 o 
  14   6   7       20.73      -33.45     36.66 o 
  15   6   7      376.97      304.60     57.13 o 
 -13   7   7      509.09      541.85    227.26 o 
 -12   7   7       19.66        9.31     68.97 o 
 -11   7   7      809.90     1127.23    279.79 o 
 -10   7   7        6.22       62.32     96.46 o 
  -9   7   7     1072.33     1129.50    106.52 o 
  -8   7   7      105.88       53.16     30.04 o 
  -7   7   7     1010.76      945.16     78.60 o 
  -6   7   7      107.66      154.83     37.21 o 
  -5   7   7     2354.05     2190.84     95.12 o 
  -4   7   7       98.56      137.61     37.54 o 
  -3   7   7      943.07     1017.09     85.49 o 
  -2   7   7        4.12      -46.34     35.79 o 
  -1   7   7     2960.05     3035.10     99.65 o 
   0   7   7        2.20       38.62     36.71 o 
   1   7   7     4212.66     4442.90    116.72 o 
   2   7   7       10.61       30.91     34.69 o 
   3   7   7      310.30      332.21     50.80 o 
   4   7   7        0.25      -15.78     31.14 o 
   5   7   7      397.48      361.49     54.13 o 
   6   7   7      206.31      220.83     52.86 o 
   7   7   7      189.56      230.32     55.71 o 
   8   7   7       49.82       41.01     37.47 o 
   9   7   7      287.38      350.05     90.10 o 
  10   7   7       38.10       32.20     55.85 o 
  11   7   7       69.40        1.30     38.55 o 
  12   7   7        3.99       36.65     36.33 o 
  13   7   7        6.82       -1.83     29.87 o 
 -10   8   7       57.78       43.42     62.81 o 
  -9   8   7      107.21      234.06    117.48 o 
  -8   8   7       27.57      -66.99     60.83 o 
  -7   8   7       47.52       62.76     40.06 o 
  -6   8   7       46.02       13.33     37.32 o 
  -5   8   7       10.21      -11.95     37.48 o 
  -4   8   7       14.43       15.18     33.52 o 
  -3   8   7       13.94       17.82     40.86 o 
  -2   8   7      161.63      121.48     44.69 o 
  -1   8   7      217.32      182.05     58.61 o 
   0   8   7       13.47        4.93     37.63 o 
   1   8   7      504.92      477.28     73.65 o 
   2   8   7       59.93       93.28     40.29 o 
   3   8   7      850.51      986.46     79.74 o 
   4   8   7        8.49       84.55     57.25 o 
   5   8   7     1023.42     1039.98     70.41 o 
   6   8   7       55.07       39.05     48.87 o 
   7   8   7      413.88      529.03    116.17 o 
   8   8   7        1.01       11.69     49.62 o 
   9   8   7      592.59      559.71    115.36 o 
  -3   9   7      931.65      936.06    223.91 o 
  -2   9   7       50.38       26.03     37.53 o 
  -1   9   7      895.33     1011.00     88.66 o 
   0   9   7        4.29        0.73     44.28 o 
   1   9   7      561.98      347.02    111.04 o 
   2   9   7       34.89       26.65     55.46 o 
 -20   0   8      228.57       69.60     93.37 o 
 -18   0   8     1209.55     1311.28     67.41 o 
 -16   0   8      878.54      987.91     65.99 o 
 -14   0   8      999.44     1119.94     79.66 o 
 -12   0   8      980.17      970.06     52.96 o 
 -10   0   8     1363.36     1332.32     71.12 o 
  -8   0   8     2309.43     2368.54    122.98 o 
  -6   0   8      949.08     1069.78     63.28 o 
  -4   0   8     5539.70     5905.51    114.51 o 
  -2   0   8      625.54      574.98     52.56 o 
   2   0   8     8330.78     8092.79    196.62 o 
   4   0   8    28477.26    29255.10    903.47 o 
   6   0   8     1765.63     1752.62    108.26 o 
   8   0   8      828.00      885.65     93.83 o 
  10   0   8     1630.62     1866.22     97.12 o 
  12   0   8     1890.89     1848.03    106.54 o 
  14   0   8      171.42      259.92     39.00 o 
  16   0   8      649.94      702.99    157.87 o 
  18   0   8     1077.95      886.25    192.64 o 
  20   0   8      303.60      298.02    190.68 o 
 -21   1   8        2.84      -25.17     61.52 o 
 -20   1   8       13.01       34.66     33.58 o 
 -19   1   8        6.47      -19.85     24.76 o 
 -18   1   8       76.00       64.70     26.13 o 
 -17   1   8        0.94        9.44     17.64 o 
 -16   1   8      244.97      253.87     29.79 o 
 -15   1   8      190.97      157.73     28.29 o 
 -14   1   8     1580.43     1611.24     48.18 o 
 -13   1   8        1.31       30.43     21.81 o 
 -12   1   8     2043.25     2035.68     53.14 o 
 -11   1   8      203.00      211.43     26.47 o 
 -10   1   8      497.66      465.29     28.72 o 
  -9   1   8      932.58      865.44     31.87 o 
  -8   1   8     1811.90     1801.49     54.19 o 
  -7   1   8      379.94      468.01     35.03 o 
  -6   1   8     6008.03     5949.69     98.78 o 
  -5   1   8      293.55      359.91     32.44 o 
  -4   1   8    10475.72    10691.83    152.81 o 
  -3   1   8      218.52      212.09     23.61 o 
  -2   1   8    20302.35    18019.74    546.91 o 
  -1   1   8      792.10      952.17     51.21 o 
   0   1   8    15505.69    14459.69    365.55 o 
   1   1   8     5581.44     5726.81    118.84 o 
   2   1   8    15601.37    16406.88    187.04 o 
   3   1   8      118.56      114.18     22.64 o 
   4   1   8     4055.95     3998.88     67.20 o 
   5   1   8       37.48       79.79     16.73 o 
   6   1   8     1559.31     1468.02     75.89 o 
   7   1   8        1.21       17.43     16.66 o 
   8   1   8      765.67      684.28     60.09 o 
   9   1   8      302.27      297.12     35.01 o 
  10   1   8       69.99      107.10     38.07 o 
  11   1   8      342.88      375.21     37.41 o 
  12   1   8     1446.65     1374.69    101.84 o 
  13   1   8       92.65       57.01     38.19 o 
  14   1   8       43.47       44.00     39.47 o 
  15   1   8       54.75       36.15     33.22 o 
  16   1   8       11.85       24.16     41.06 o 
  17   1   8       32.39       77.23     61.00 o 
  18   1   8        0.94       -6.71     33.61 o 
  19   1   8        8.81       26.21     43.43 o 
  20   1   8        3.92      -24.80     53.64 o 
 -20   2   8      580.61      582.36    168.10 o 
 -19   2   8        5.88       24.78     56.04 o 
 -18   2   8      411.23      323.15    110.50 o 
 -17   2   8       98.58       87.96     60.84 o 
 -16   2   8      398.83      451.86     81.91 o 
 -15   2   8       72.82       86.07     50.25 o 
 -14   2   8      807.08      896.91     77.23 o 
 -13   2   8       14.90       34.65     35.46 o 
 -12   2   8     1528.70     1688.79     94.28 o 
 -11   2   8        1.82      -27.18     38.83 o 
 -10   2   8      144.07      185.09     42.63 o 
  -9   2   8       17.12       58.15     20.77 o 
  -8   2   8      214.65      207.77     27.10 o 
  -7   2   8      322.10      343.39     22.62 o 
  -6   2   8     2358.77     2501.63     46.25 o 
  -5   2   8      152.31      200.16     22.13 o 
  -4   2   8       94.60      122.43     24.49 o 
  -3   2   8       46.08       75.33     20.57 o 
  -2   2   8      361.14      386.47     31.07 o 
  -1   2   8      126.79      112.16     19.58 o 
   0   2   8     3940.65     4027.78     63.56 o 
   1   2   8       38.13       38.96     13.77 o 
   2   2   8     3711.32     3457.69     69.28 o 
   3   2   8      350.59      393.85     23.74 o 
   4   2   8      216.37      242.06     18.82 o 
   5   2   8      711.33      727.99     28.56 o 
   6   2   8     1752.54     1860.04     37.37 o 
   7   2   8      272.91      259.24     42.46 o 
   8   2   8     4082.10     4109.80     94.60 o 
   9   2   8       15.86       53.78     25.19 o 
  10   2   8     1728.63     1954.51     67.85 o 
  11   2   8       47.48       66.06     31.50 o 
  12   2   8      922.94      821.00     63.27 o 
  13   2   8        4.32      -26.18     36.06 o 
  14   2   8      454.86      584.28     68.56 o 
  15   2   8        2.62      -18.85     41.84 o 
  16   2   8      904.76      885.36    106.75 o 
  17   2   8       12.92        6.06     41.72 o 
  18   2   8      408.66      109.62    117.08 o 
  19   2   8        0.84      -31.80     48.20 o 
 -20   3   8       13.19       51.44     64.10 o 
 -19   3   8       14.34       20.20     69.74 o 
 -18   3   8      102.52       49.78     61.00 o 
 -17   3   8        2.48       38.25     70.96 o 
 -16   3   8      340.56      281.92    151.06 o 
 -15   3   8        0.62       27.72     80.43 o 
 -14   3   8     3106.36     3495.13    150.17 o 
 -13   3   8      259.15      263.65     65.98 o 
 -12   3   8       40.70       64.54     43.15 o 
 -11   3   8       16.66       48.34     42.37 o 
 -10   3   8     4703.28     5092.92    196.17 o 
  -9   3   8      833.15      836.20     72.05 o 
  -8   3   8     3417.91     3342.35    103.96 o 
  -7   3   8      263.99      226.65     18.16 o 
  -6   3   8     3545.28     3413.67     68.27 o 
  -5   3   8      332.23      397.44     34.23 o 
  -4   3   8     6074.34     5861.19     89.12 o 
  -3   3   8       42.42       42.23     18.07 o 
  -2   3   8    10700.92    11028.47    142.83 o 
  -1   3   8      579.47      651.39     34.71 o 
   0   3   8     6537.31     6371.49    194.14 o 
   1   3   8      417.10      493.44     36.96 o 
   2   3   8     3524.91     3389.31     63.70 o 
   3   3   8       25.89       30.81     22.02 o 
   4   3   8     1626.33     1567.47     51.47 o 
   5   3   8      319.35      379.51     34.49 o 
   6   3   8      169.02      189.85     29.52 o 
   7   3   8       13.31        8.12     24.23 o 
   8   3   8      584.51      598.78     44.28 o 
   9   3   8       10.17       39.78     24.84 o 
  10   3   8     1716.35     1711.04     77.12 o 
  11   3   8      228.22      303.68     42.85 o 
  12   3   8      159.27      239.38     36.39 o 
  13   3   8       89.32      136.70     42.39 o 
  14   3   8       84.21       66.93     32.71 o 
  15   3   8       39.87       62.00     46.91 o 
  16   3   8       15.86      -25.00     41.24 o 
  17   3   8       11.59       30.20     39.04 o 
  18   3   8        0.34        4.29     33.21 o 
  19   3   8        5.22      -46.62     40.69 o 
 -19   4   8        2.06      -53.10     79.09 o 
 -18   4   8      340.93      197.22    103.90 o 
 -17   4   8        0.39      -18.78     65.83 o 
 -16   4   8      440.40      383.68    166.53 o 
 -15   4   8      150.86      154.50     90.97 o 
 -14   4   8      654.11      723.53    129.13 o 
 -13   4   8      100.01       51.47     63.81 o 
 -12   4   8     2546.16     2849.34    125.14 o 
 -11   4   8      652.29      596.34     81.75 o 
 -10   4   8      395.03      384.88     81.92 o 
  -9   4   8      621.68      647.41     76.69 o 
  -8   4   8      941.95     1020.88     82.87 o 
  -7   4   8        0.14        3.83     34.26 o 
  -6   4   8     1201.97     1201.73     46.08 o 
  -5   4   8       29.29       28.44     19.23 o 
  -4   4   8     2200.63     2202.76     43.40 o 
  -3   4   8      206.45      265.55     24.88 o 
  -2   4   8      936.45      950.18     44.13 o 
  -1   4   8      130.12      135.86     32.40 o 
   0   4   8      783.50      770.76     48.98 o 
   1   4   8      776.15      811.49     38.74 o 
   2   4   8     2367.61     2357.36     54.94 o 
   3   4   8      176.09      148.48     29.01 o 
   4   4   8     1024.53      975.62     42.58 o 
   5   4   8       12.35      -29.60     34.86 o 
   6   4   8     1603.44     1688.87     50.20 o 
   7   4   8      585.28      615.35     45.12 o 
   8   4   8     1831.86     1946.53     80.96 o 
   9   4   8      772.10      929.17     50.55 o 
  10   4   8     1165.94     1475.15     66.49 o 
  11   4   8       77.21        3.10     25.60 o 
  12   4   8     2001.86     2248.65     87.25 o 
  13   4   8       47.15       66.76     34.74 o 
  14   4   8     1599.29     1623.74    113.15 o 
  15   4   8       48.76       16.55     52.31 o 
  16   4   8      808.32      892.77    127.63 o 
  17   4   8       14.23       -9.42     32.86 o 
  18   4   8      367.46      111.92     65.73 o 
 -17   5   8       63.71       85.46     79.56 o 
 -16   5   8      114.94       45.15     69.14 o 
 -15   5   8       59.22      -52.28     64.60 o 
 -14   5   8      762.00      943.72    117.74 o 
 -13   5   8      253.71      172.35     73.10 o 
 -12   5   8     1196.59     1455.02    155.07 o 
 -11   5   8       71.03       82.47     73.55 o 
 -10   5   8      866.19      892.23     98.81 o 
  -9   5   8       24.77       -1.48     32.57 o 
  -8   5   8     1389.26     1585.89    102.97 o 
  -7   5   8        2.55      -14.38     18.62 o 
  -6   5   8     2889.33     2841.26    130.93 o 
  -5   5   8       23.06       54.02     16.57 o 
  -4   5   8     4368.88     4180.27     83.95 o 
  -3   5   8      267.97      232.12     29.19 o 
  -2   5   8     3608.11     3422.34     83.83 o 
  -1   5   8       28.53        9.57     22.70 o 
   0   5   8     3533.83     3505.49     85.94 o 
   1   5   8       23.46       47.65     24.55 o 
   2   5   8     3070.69     3027.13     66.69 o 
   3   5   8      211.56      240.11     30.70 o 
   4   5   8     3992.00     4111.55     95.31 o 
   5   5   8      646.45      691.17     49.87 o 
   6   5   8     1747.28     1771.96     74.89 o 
   7   5   8        0.07       37.85     37.57 o 
   8   5   8     1419.63     1536.17     79.14 o 
   9   5   8      243.70      301.57     48.40 o 
  10   5   8      118.57      165.89     48.63 o 
  11   5   8        0.03       31.23     40.62 o 
  12   5   8       57.84       92.03     52.78 o 
  13   5   8       18.79      -52.69     35.13 o 
  14   5   8       19.57       44.35     37.73 o 
  15   5   8        1.60       49.87     45.36 o 
  16   5   8       18.37       37.56     73.08 o 
 -15   6   8        0.29       53.98     99.54 o 
 -14   6   8      284.93      323.90    127.38 o 
 -13   6   8      116.09       67.99     77.24 o 
 -12   6   8      368.06      292.22    136.93 o 
 -11   6   8        7.86       30.63     66.00 o 
 -10   6   8      258.13      362.14     77.99 o 
  -9   6   8       72.05       86.61     65.72 o 
  -8   6   8      246.91      136.62     28.75 o 
  -7   6   8      416.64      345.49     43.69 o 
  -6   6   8       69.49       70.01     27.53 o 
  -5   6   8       40.21       84.77     24.86 o 
  -4   6   8        4.28       22.89     22.52 o 
  -3   6   8       42.04       30.45     24.20 o 
  -2   6   8       20.27       14.12     34.78 o 
  -1   6   8       27.91       52.68     37.28 o 
   0   6   8      388.99      455.13     41.51 o 
   1   6   8      285.39      283.19     40.66 o 
   2   6   8      626.31      635.92     52.33 o 
   3   6   8      237.64      234.31     56.23 o 
   4   6   8     2075.34     1975.02     71.98 o 
   5   6   8       61.28       31.92     33.87 o 
   6   6   8      266.96      280.66     52.65 o 
   7   6   8      310.34      317.33     48.28 o 
   8   6   8      775.99      994.32     60.22 o 
   9   6   8        0.40       26.54     36.69 o 
  10   6   8      528.45      619.33     58.54 o 
  11   6   8       59.32       20.61     30.23 o 
  12   6   8      712.99      563.13    134.06 o 
  13   6   8       18.29       23.42     59.55 o 
  14   6   8      197.75      164.97     81.06 o 
  15   6   8        9.05        4.44     46.40 o 
 -13   7   8        0.73        5.14     85.50 o 
 -12   7   8      265.64      258.57    112.42 o 
 -11   7   8       12.10      -31.06     59.93 o 
 -10   7   8     1084.61     1030.77    239.15 o 
  -9   7   8       41.93      -15.10     54.46 o 
  -8   7   8      874.53      703.53    175.89 o 
  -7   7   8      211.56      134.67     42.18 o 
  -6   7   8     1443.69     1305.04     95.00 o 
  -5   7   8       78.23      165.88     40.94 o 
  -4   7   8     1347.06     1363.65     84.17 o 
  -3   7   8       97.73       90.11     37.35 o 
  -2   7   8     1890.19     1784.70    119.56 o 
  -1   7   8        9.35       52.78     38.49 o 
   0   7   8     2597.01     2568.59     80.26 o 
   1   7   8      130.34      150.51     48.48 o 
   2   7   8     1888.78     1954.58     76.75 o 
   3   7   8      385.54      417.76     44.93 o 
   4   7   8     1261.77     1327.97     73.81 o 
   5   7   8      143.07      181.57     52.16 o 
   6   7   8      597.23      621.50     58.85 o 
   7   7   8      111.09       70.83     38.49 o 
   8   7   8       98.59      133.33     53.20 o 
   9   7   8        3.94       17.00     39.55 o 
  10   7   8      184.93      181.87     55.72 o 
  11   7   8       95.06      139.55     48.65 o 
  12   7   8      101.35       39.94     42.58 o 
  -9   8   8       22.02       80.10     71.59 o 
  -8   8   8      191.07      173.71     79.25 o 
  -7   8   8       51.71      -30.75     39.43 o 
  -6   8   8      107.01       74.14     29.70 o 
  -5   8   8        0.18      -13.26     26.48 o 
  -4   8   8        0.25      -18.80     29.75 o 
  -3   8   8       56.98        0.12     27.92 o 
  -2   8   8        4.53      -27.03     44.58 o 
  -1   8   8      200.08      145.08     51.58 o 
   0   8   8      201.18      230.44     61.44 o 
   1   8   8      354.74      277.26     47.93 o 
   2   8   8      492.21      380.00     72.43 o 
   3   8   8       20.65        8.28     32.65 o 
   4   8   8      572.05      495.84     73.45 o 
   5   8   8        0.34       41.33     46.35 o 
   6   8   8      143.55      106.13     51.97 o 
   7   8   8        1.11      -17.35     41.21 o 
   8   8   8      634.71      670.72    176.63 o 
 -19   0   9      290.27      268.08     64.65 o 
 -17   0   9     1850.05     1856.74    112.87 o 
 -15   0   9     1004.52      949.43     82.65 o 
 -13   0   9     1197.62     1200.11     64.63 o 
 -11   0   9     2617.20     2730.19     87.64 o 
  -9   0   9     1513.65     1667.82     55.49 o 
  -7   0   9      814.64      795.85     56.83 o 
  -5   0   9     1381.78     1283.43     84.19 o 
  -3   0   9        8.88      -12.50     30.36 o 
  -1   0   9      100.67      119.75     43.83 o 
   1   0   9     5757.67     5521.08    275.49 o 
   3   0   9       16.21      -31.46     69.98 o 
   5   0   9     2656.89     2654.91    131.49 o 
   7   0   9       81.29       78.53     58.23 o 
   9   0   9     1723.61     1826.08    233.74 o 
  11   0   9     1666.37     1608.30    247.76 o 
  13   0   9      406.08      335.44     77.89 o 
  15   0   9     1122.08     1067.50    233.79 o 
  17   0   9      939.92      873.36    466.82 o 
  19   0   9      448.01      383.13    440.22 o 
 -20   1   9        0.36       -0.18     49.56 o 
 -19   1   9       17.75      -13.78     21.38 o 
 -18   1   9        0.01      -12.30     19.56 o 
 -17   1   9        6.30       -2.82     18.48 o 
 -16   1   9       17.65       21.58     22.34 o 
 -15   1   9      414.62      422.07     36.49 o 
 -14   1   9       80.48       41.74     25.00 o 
 -13   1   9      726.39      758.56     44.82 o 
 -12   1   9        1.17      -23.90     19.81 o 
 -11   1   9     1156.61     1167.62     51.22 o 
 -10   1   9      422.10      393.41     40.51 o 
  -9   1   9     1441.64     1413.71     61.67 o 
  -8   1   9     1000.94      958.49     37.35 o 
  -7   1   9    10620.61    11115.50    162.52 o 
  -6   1   9      426.68      484.59     26.64 o 
  -5   1   9    10176.70    10155.60    153.71 o 
  -4   1   9      474.12      425.97     31.77 o 
  -3   1   9     7444.48     7202.44    114.63 o 
  -2   1   9      321.27      341.29     26.73 o 
  -1   1   9     5914.58     5720.69    181.80 o 
   0   1   9      362.72      348.18     34.20 o 
   1   1   9    13634.15    12901.42    205.36 o 
   2   1   9      245.18      271.69     27.82 o 
   3   1   9     2244.17     1974.03     51.65 o 
   4   1   9       82.45      138.11     17.66 o 
   5   1   9     9302.66     9703.33    138.35 o 
   6   1   9      134.59      173.47     20.08 o 
   7   1   9     1583.95     1596.97     44.22 o 
   8   1   9      840.52      785.88     72.22 o 
   9   1   9     1003.55      942.32     87.75 o 
  10   1   9      157.72      141.44     25.98 o 
  11   1   9      542.12      640.05     61.80 o 
  12   1   9        0.22        5.17     21.94 o 
  13   1   9      470.38      419.03     59.10 o 
  14   1   9       11.69       34.98     31.68 o 
  15   1   9      100.64       92.14     31.83 o 
  16   1   9       17.04       43.73     32.11 o 
  17   1   9       59.24       56.59     49.86 o 
  18   1   9        0.02       35.98     35.62 o 
  19   1   9        0.33       -0.08     34.47 o 
 -20   2   9       21.78       53.39     80.02 o 
 -19   2   9      554.99      443.31    148.26 o 
 -18   2   9       11.06       -4.72     50.58 o 
 -17   2   9      441.81      311.67    129.17 o 
 -16   2   9        0.10       17.69     65.10 o 
 -15   2   9      310.93      330.29     92.13 o 
 -14   2   9      260.34      266.57     54.50 o 
 -13   2   9     2221.14     2305.76    104.55 o 
 -12   2   9       22.69       36.41     57.49 o 
 -11   2   9     2183.64     2331.84    133.73 o 
 -10   2   9      198.73      158.23     14.92 o 
  -9   2   9     1147.24      985.98     56.61 o 
  -8   2   9       72.65       56.76     17.21 o 
  -7   2   9      528.16      491.89     28.63 o 
  -6   2   9      405.01      433.37     26.90 o 
  -5   2   9     1290.72     1354.46     44.00 o 
  -4   2   9     1141.61     1164.84     56.99 o 
  -3   2   9     1029.63     1140.16     45.32 o 
  -2   2   9      181.67      206.26     23.43 o 
  -1   2   9     2219.44     2348.58     45.29 o 
   0   2   9       39.65       57.08     20.12 o 
   1   2   9       24.34       51.25     16.95 o 
   2   2   9      389.99      435.62     25.60 o 
   3   2   9      577.42      561.19     27.62 o 
   4   2   9      362.89      390.20     23.32 o 
   5   2   9      132.41      146.61     19.51 o 
   6   2   9      708.39      715.23     30.00 o 
   7   2   9     1306.83     1303.60     50.87 o 
   8   2   9        8.05       -0.79     28.35 o 
   9   2   9      693.97      743.99     33.75 o 
  10   2   9       13.73       39.19     26.45 o 
  11   2   9     2115.21     2153.49    171.03 o 
  12   2   9       10.07        3.57     43.88 o 
  13   2   9      457.09      411.81     52.00 o 
  14   2   9       80.71       54.19     41.62 o 
  15   2   9      444.59      580.13    114.72 o 
  16   2   9       22.49        9.59     33.90 o 
  17   2   9      393.95      161.26    107.66 o 
  18   2   9       50.56       17.92     32.13 o 
  19   2   9      337.03      113.36     85.25 o 
 -19   3   9       32.80       35.12     60.41 o 
 -18   3   9       13.94      101.30     82.32 o 
 -17   3   9       79.35       71.06     74.34 o 
 -16   3   9       76.64       43.18     65.86 o 
 -15   3   9      120.20      200.80     86.41 o 
 -14   3   9      215.32      299.73     72.28 o 
 -13   3   9     1305.21     1507.45    105.68 o 
 -12   3   9       31.97       50.60     50.36 o 
 -11   3   9      771.09      843.67     89.57 o 
 -10   3   9       69.14       34.62     50.55 o 
  -9   3   9     2559.03     2772.86    113.46 o 
  -8   3   9      723.69      797.28     70.39 o 
  -7   3   9     4364.86     4246.42    121.22 o 
  -6   3   9      211.45      230.62     22.20 o 
  -5   3   9     2419.20     2319.95     61.84 o 
  -4   3   9        0.25      -26.95     25.09 o 
  -3   3   9     7208.60     7017.79    101.05 o 
  -2   3   9       68.33       89.37     22.80 o 
  -1   3   9     2731.33     2940.90     56.88 o 
   0   3   9      173.73      163.20     24.06 o 
   1   3   9     3170.89     3074.51     66.67 o 
   2   3   9      127.22       64.91     24.70 o 
   3   3   9     3501.30     3449.94     66.33 o 
   4   3   9        1.04       12.17     20.30 o 
   5   3   9     1692.91     1583.21     52.77 o 
   6   3   9       31.13       17.45     22.11 o 
   7   3   9     2152.46     2318.17     64.38 o 
   8   3   9        5.03       15.58     17.60 o 
   9   3   9      661.62      683.18     60.41 o 
  10   3   9      316.37      290.19     39.79 o 
  11   3   9      494.63      625.02     54.63 o 
  12   3   9       12.55        2.61     31.38 o 
  13   3   9      565.12      684.51     60.31 o 
  14   3   9        7.25       27.94     31.62 o 
  15   3   9       89.63       26.63     36.46 o 
  16   3   9        2.90       36.52     37.40 o 
  17   3   9       44.76       27.27     36.33 o 
  18   3   9        0.80       12.23     31.76 o 
 -18   4   9        0.09      -70.91     80.35 o 
 -17   4   9      363.14      306.26    161.33 o 
 -16   4   9        0.75      -21.02     68.12 o 
 -15   4   9      420.07      364.89    154.75 o 
 -14   4   9       28.05      -17.14     64.07 o 
 -13   4   9     2055.52     2295.24    154.04 o 
 -12   4   9        5.04       21.80     54.02 o 
 -11   4   9     1153.01     1228.25     90.33 o 
 -10   4   9       26.28      -78.42     54.00 o 
  -9   4   9      757.05      787.23    120.30 o 
  -8   4   9       75.11       84.67     45.62 o 
  -7   4   9      706.91      669.77     54.32 o 
  -6   4   9        3.02       20.89     22.02 o 
  -5   4   9     1427.29     1363.78     52.27 o 
  -4   4   9       44.08       23.93     35.09 o 
  -3   4   9     1856.59     1861.22     72.79 o 
  -2   4   9      310.76      328.21     30.68 o 
  -1   4   9        7.94       -5.90     19.31 o 
   0   4   9       99.98      108.87     27.89 o 
   1   4   9      436.12      459.88     38.32 o 
   2   4   9        9.38        0.09     17.12 o 
   3   4   9      919.00      867.81     40.50 o 
   4   4   9       20.02       29.90     20.66 o 
   5   4   9     1497.54     1491.72     70.96 o 
   6   4   9       32.21       12.89     21.66 o 
   7   4   9     3261.60     3416.93     91.19 o 
   8   4   9      265.43      221.11     43.40 o 
   9   4   9     1386.58     1523.74     53.13 o 
  10   4   9      127.94      115.20     57.65 o 
  11   4   9     1127.91     1461.56     94.41 o 
  12   4   9       97.08      159.49     37.04 o 
  13   4   9      823.64      876.02    113.32 o 
  14   4   9       24.91       47.79     49.43 o 
  15   4   9      579.71      343.67    122.27 o 
  16   4   9        8.54       -4.65     31.58 o 
  17   4   9      501.52      485.76    131.19 o 
 -17   5   9       65.93      236.13    141.52 o 
 -16   5   9       26.65       46.36     73.94 o 
 -15   5   9      256.36       79.65     91.23 o 
 -14   5   9       13.60       -6.62     65.61 o 
 -13   5   9      331.70      146.49     90.17 o 
 -12   5   9        4.07      -23.90     59.30 o 
 -11   5   9      497.08      539.68    100.20 o 
 -10   5   9        0.40       -8.00     44.26 o 
  -9   5   9      609.42      598.14     88.61 o 
  -8   5   9        0.45       12.81     47.89 o 
  -7   5   9     2370.14     2208.04    124.69 o 
  -6   5   9      173.96      153.33     37.66 o 
  -5   5   9     3620.13     3767.17    137.29 o 
  -4   5   9        3.12       15.61     25.66 o 
  -3   5   9     3865.65     3746.05     86.56 o 
  -2   5   9       80.68       80.55     26.02 o 
  -1   5   9     3967.94     3861.72    163.72 o 
   0   5   9       23.95       62.51     30.28 o 
   1   5   9     3414.83     3469.70     74.18 o 
   2   5   9      311.59      287.04     35.17 o 
   3   5   9     4293.79     4594.29     91.49 o 
   4   5   9      537.27      585.80     44.91 o 
   5   5   9     2291.49     2553.18     86.65 o 
   6   5   9      103.45      108.88     38.09 o 
   7   5   9      846.70      936.71     64.11 o 
   8   5   9       33.48       62.68     33.92 o 
   9   5   9      954.12     1027.78     61.88 o 
  10   5   9       23.86        7.28     25.53 o 
  11   5   9      106.32       53.91     30.72 o 
  12   5   9      120.50       82.67     53.41 o 
  13   5   9      307.46      326.89     84.51 o 
  14   5   9        0.74      -37.53     52.06 o 
  15   5   9        2.42      -68.15     48.73 o 
  16   5   9       42.49        9.93     44.82 o 
 -15   6   9      300.63      214.78    142.29 o 
 -14   6   9        0.04       51.02     70.90 o 
 -13   6   9      463.37      480.21    233.12 o 
 -12   6   9        0.25       91.11    112.73 o 
 -11   6   9      298.70      330.91     84.56 o 
 -10   6   9       31.80      -23.96     52.12 o 
  -9   6   9      700.62      768.15    101.88 o 
  -8   6   9      252.95      173.81     46.67 o 
  -7   6   9       10.51       29.48     24.07 o 
  -6   6   9      147.24      119.32     30.12 o 
  -5   6   9      176.40      163.46     28.66 o 
  -4   6   9        2.45        7.51     22.84 o 
  -3   6   9       30.75       76.48     32.00 o 
  -2   6   9        1.69      -22.84     27.89 o 
  -1   6   9        3.89       38.15     37.93 o 
   0   6   9       26.35       14.43     29.23 o 
   1   6   9      257.25      327.16     48.87 o 
   2   6   9      124.08      166.17     40.79 o 
   3   6   9      293.11      322.28     41.13 o 
   4   6   9       72.09       55.84     38.34 o 
   5   6   9       25.08       51.92     34.42 o 
   6   6   9       60.42       82.85     43.66 o 
   7   6   9      600.90      709.50     61.32 o 
   8   6   9        0.18       15.76     30.18 o 
   9   6   9      361.01      460.30     56.39 o 
  10   6   9       71.17      -36.54     38.89 o 
  11   6   9      568.19      626.95     61.85 o 
  12   6   9        2.17       29.20     39.47 o 
  13   6   9       98.87      119.22     89.59 o 
  14   6   9        4.49       -4.60     39.34 o 
 -12   7   9        7.63        5.49     68.26 o 
 -11   7   9      388.36      508.24    171.80 o 
 -10   7   9        0.67       -1.17     63.13 o 
  -9   7   9      490.05      338.34    143.89 o 
  -8   7   9      196.45       48.14     29.00 o 
  -7   7   9      976.10      774.77    127.13 o 
  -6   7   9       57.74       48.23     24.88 o 
  -5   7   9     2196.83     2058.06     93.62 o 
  -4   7   9        0.51        9.66     36.04 o 
  -3   7   9     1770.68     1833.76     71.95 o 
  -2   7   9      350.57      268.73     52.78 o 
  -1   7   9     1132.18     1192.61     71.74 o 
   0   7   9        0.04      -42.48     35.91 o 
   1   7   9     2032.68     2039.11     83.34 o 
   2   7   9       40.50       40.92     35.32 o 
   3   7   9     1320.93     1453.06     74.83 o 
   4   7   9        4.93      -10.77     31.83 o 
   5   7   9      909.21     1007.82     73.11 o 
   6   7   9        0.24      -20.78     39.09 o 
   7   7   9      339.17      437.37     60.66 o 
   8   7   9       14.71       -1.45     29.42 o 
   9   7   9      330.27      324.61     60.25 o 
  10   7   9       12.02       38.47     58.69 o 
  11   7   9      246.87      119.10     72.09 o 
  -9   8   9      378.58      225.33    133.88 o 
  -8   8   9       19.35       21.92     61.85 o 
  -7   8   9       81.75        6.05     52.36 o 
  -6   8   9       24.86       25.87     34.99 o 
  -5   8   9      105.16      112.00     48.78 o 
  -4   8   9        0.17       11.28     35.85 o 
  -3   8   9        7.47       54.15     42.58 o 
  -2   8   9      197.99      114.36     46.68 o 
  -1   8   9        7.34      -12.53     35.75 o 
   0   8   9      167.91      119.48     48.50 o 
   1   8   9       31.45        8.28     40.34 o 
   2   8   9       64.90       50.56     37.20 o 
   3   8   9      293.69      233.24     76.01 o 
   4   8   9        2.48      -17.07     42.44 o 
   5   8   9      121.30      115.52     51.34 o 
   6   8   9        0.31       22.21     44.08 o 
   7   8   9      289.32      182.19     69.62 o 
   8   8   9       59.12       54.78     51.93 o 
 -20   0  10      233.82      207.28     60.29 o 
 -18   0  10      676.11      813.13     81.88 o 
 -16   0  10      849.67      958.47     90.91 o 
 -14   0  10     1834.94     1788.69    105.61 o 
 -12   0  10     2634.72     2909.67    133.08 o 
 -10   0  10     1383.76     1202.05     78.73 o 
  -8   0  10     2230.00     2698.11    159.28 o 
  -6   0  10     2350.55     2368.06     95.92 o 
  -4   0  10       39.06       35.12     58.39 o 
  -2   0  10     1665.18     1664.77     89.80 o 
   0   0  10        7.15       31.70     14.39 o 
   2   0  10     3138.09     3213.85     59.89 o 
   4   0  10     1620.43     1445.26    106.74 o 
   6   0  10      237.91      336.03    123.08 o 
   8   0  10       57.54      146.84    120.96 o 
  10   0  10      487.91      442.46    145.85 o 
  12   0  10      635.57      443.58    191.49 o 
  14   0  10     2147.64     1553.11    769.12 o 
  16   0  10      758.19      592.17    479.08 o 
  18   0  10      710.75      375.56    447.57 o 
 -20   1  10        0.41      -21.66     36.51 o 
 -19   1  10        1.33       41.21     20.52 o 
 -18   1  10        4.31       -2.87     14.85 o 
 -17   1  10        2.44       15.97     19.99 o 
 -16   1  10        1.98      -10.18     21.67 o 
 -15   1  10       20.07        1.97     17.84 o 
 -14   1  10      335.85      336.04     34.65 o 
 -13   1  10        4.63        0.33     12.95 o 
 -12   1  10      489.67      545.78     33.57 o 
 -11   1  10      177.37      224.38     39.80 o 
 -10   1  10      834.03      856.10     50.31 o 
  -9   1  10       42.23       59.95     22.15 o 
  -8   1  10     2409.29     2480.24     60.56 o 
  -7   1  10      869.62      939.27     52.03 o 
  -6   1  10    11135.33    10485.93    583.32 o 
  -5   1  10      337.36      405.24     34.76 o 
  -4   1  10    11128.90    11030.23    152.66 o 
  -3   1  10      398.75      430.70     26.30 o 
  -2   1  10    11499.98    12045.38    293.01 o 
  -1   1  10      135.48      202.12     26.63 o 
   0   1  10     1429.45     1319.45     46.99 o 
   1   1  10      351.01      388.12     33.02 o 
   2   1  10     1614.45     1445.71     46.91 o 
   3   1  10      609.55      602.33    124.31 o 
   4   1  10     9294.60     9225.10    416.13 o 
   5   1  10        3.35      -14.42     20.91 o 
   6   1  10      829.30      889.92     39.29 o 
   7   1  10      119.09      123.20     44.33 o 
   8   1  10     2501.75     2577.97    120.23 o 
   9   1  10      197.35      272.82     66.74 o 
  10   1  10     1098.74     1308.38     88.48 o 
  11   1  10      174.14      161.43     38.09 o 
  12   1  10     1334.91     1518.70    103.24 o 
  13   1  10        0.25       82.31     63.03 o 
  14   1  10      385.47      289.40     62.56 o 
  15   1  10        9.57       28.38     34.09 o 
  16   1  10      152.45      175.33     47.64 o 
  17   1  10       18.98       18.63     37.66 o 
  18   1  10        1.72       49.14     47.25 o 
  19   1  10        0.49       33.60     51.68 o 
 -19   2  10        0.73        0.96     60.92 o 
 -18   2  10      727.26      755.94    299.44 o 
 -17   2  10       54.14       44.16     74.56 o 
 -16   2  10      514.21      491.89    145.79 o 
 -15   2  10       60.31       99.68     61.46 o 
 -14   2  10      409.31      482.94     83.02 o 
 -13   2  10       82.25       40.02     45.47 o 
 -12   2  10     1452.38     1548.14    100.99 o 
 -11   2  10        9.40        5.41     13.81 o 
 -10   2  10     4574.02     4562.98    184.10 o 
  -9   2  10      276.24      281.03     33.23 o 
  -8   2  10     1441.53     1169.33     65.29 o 
  -7   2  10      135.43      116.76     22.24 o 
  -6   2  10      392.53      383.73     27.33 o 
  -5   2  10      103.99      132.15     26.86 o 
  -4   2  10      330.03      352.23     34.80 o 
  -3   2  10       92.24      176.80     26.50 o 
  -2   2  10        5.27       46.48     26.15 o 
  -1   2  10      368.86      317.95     23.31 o 
   0   2  10      194.09      228.76     28.91 o 
   1   2  10      413.12      404.92     26.67 o 
   2   2  10      662.20      688.56     40.39 o 
   3   2  10      162.50      218.30     20.17 o 
   4   2  10        5.01       10.28     21.23 o 
   5   2  10        4.91       19.97     13.50 o 
   6   2  10      100.06       96.63     25.54 o 
   7   2  10        1.80      -17.75     20.93 o 
   8   2  10      656.16      613.53     40.46 o 
   9   2  10      188.40      245.76     48.00 o 
  10   2  10      523.36      685.84     75.77 o 
  11   2  10      146.08       80.49     47.54 o 
  12   2  10      994.64      945.92    148.06 o 
  13   2  10       11.57       14.20     28.47 o 
  14   2  10      403.08      408.21     63.70 o 
  15   2  10       32.81       62.89     40.80 o 
  16   2  10      317.31      267.94     95.70 o 
  17   2  10        4.37      -30.70     41.33 o 
  18   2  10      251.55       44.84     35.77 o 
 -19   3  10       19.26       -2.42     55.80 o 
 -18   3  10       43.16       -9.35     45.87 o 
 -17   3  10       69.54       12.54     48.36 o 
 -16   3  10       11.78       63.03     61.24 o 
 -15   3  10        1.08       -1.22     40.95 o 
 -14   3  10      208.20      328.99     89.68 o 
 -13   3  10       12.68      -41.86     64.24 o 
 -12   3  10      887.04      948.33     89.34 o 
 -11   3  10       26.77      -16.22     41.95 o 
 -10   3  10      271.83      294.75     71.20 o 
  -9   3  10      169.16      138.49     61.84 o 
  -8   3  10     2438.96     2339.74    122.48 o 
  -7   3  10     1375.99     1327.21     70.89 o 
  -6   3  10     2396.04     2582.34     59.65 o 
  -5   3  10        6.36      -17.35     26.44 o 
  -4   3  10     2921.29     2871.04     60.21 o 
  -3   3  10       53.11       59.11     22.55 o 
  -2   3  10     2842.58     2764.13     56.80 o 
  -1   3  10     1713.32     1725.58     47.20 o 
   0   3  10     2633.03     2649.90     50.82 o 
   1   3  10      120.27      161.04     26.60 o 
   2   3  10     4726.77     4495.84    100.44 o 
   3   3  10        1.32       -3.74     19.83 o 
   4   3  10     5166.86     5142.07    110.33 o 
   5   3  10       12.70        4.54     18.51 o 
   6   3  10     3537.32     3590.03     76.61 o 
   7   3  10       82.49       71.66     25.67 o 
   8   3  10     2057.34     2228.94     64.64 o 
   9   3  10      415.60      506.34     39.64 o 
  10   3  10      251.29      228.11     60.23 o 
  11   3  10        9.73       92.07     51.92 o 
  12   3  10      703.33      775.18     61.29 o 
  13   3  10        5.61        3.34     24.67 o 
  14   3  10      458.35      404.28     99.28 o 
  15   3  10        6.51       17.70     36.31 o 
  16   3  10      147.90       69.58     51.34 o 
  17   3  10        2.80       54.75     69.78 o 
  18   3  10       15.66       47.07     56.75 o 
 -18   4  10      201.39      330.19    111.86 o 
 -17   4  10        6.21     -113.77     75.84 o 
 -16   4  10      549.19      814.02    246.90 o 
 -15   4  10       98.07      102.55     71.23 o 
 -14   4  10      772.11      936.14    342.78 o 
 -13   4  10       70.42      101.02     75.50 o 
 -12   4  10     2672.46     3060.39    207.36 o 
 -11   4  10       51.14      114.36     76.27 o 
 -10   4  10     2040.37     2424.79    127.75 o 
  -9   4  10       42.85      100.10     56.88 o 
  -8   4  10       94.84      117.49     64.94 o 
  -7   4  10       14.55       35.25     26.01 o 
  -6   4  10     3110.86     3020.19    134.11 o 
  -5   4  10      281.92      343.67     42.62 o 
  -4   4  10      732.34      707.95     43.36 o 
  -3   4  10      302.77      319.24     38.98 o 
  -2   4  10      105.60      130.17     27.96 o 
  -1   4  10       74.49       94.37     23.53 o 
   0   4  10       18.80       59.39     26.87 o 
   1   4  10      264.39      298.72     38.43 o 
   2   4  10      977.61      991.96     46.06 o 
   3   4  10       37.77       16.78     27.65 o 
   4   4  10        6.83       50.58     27.09 o 
   5   4  10       45.32       62.50     34.30 o 
   6   4  10     2432.01     2737.79     70.27 o 
   7   4  10      840.99      901.61     47.38 o 
   8   4  10     1407.94     1585.67     55.65 o 
   9   4  10      402.67      468.63     47.45 o 
  10   4  10      950.10      947.05     63.74 o 
  11   4  10      195.91      175.60     38.64 o 
  12   4  10      445.55      602.80    129.23 o 
  13   4  10        1.76       16.03     46.49 o 
  14   4  10      240.45      164.72     73.63 o 
  15   4  10        0.14      -20.10     41.24 o 
  16   4  10      425.83      292.72     77.59 o 
  17   4  10        5.66      -43.68     52.83 o 
 -16   5  10      132.29        7.48     61.48 o 
 -15   5  10        5.93      -12.09     56.50 o 
 -14   5  10      156.84      132.03     82.14 o 
 -13   5  10       91.59       63.21     71.86 o 
 -12   5  10       21.10      -44.25     96.77 o 
 -11   5  10      171.52      186.72    101.58 o 
 -10   5  10      226.39      333.63     83.57 o 
  -9   5  10        0.80       52.36     53.30 o 
  -8   5  10     1672.20     1908.42    117.56 o 
  -7   5  10      248.26      218.09     32.70 o 
  -6   5  10     4801.19     5099.91    152.54 o 
  -5   5  10        0.38      -11.42     33.54 o 
  -4   5  10     2224.20     2310.73    136.36 o 
  -3   5  10      224.90      239.27     34.14 o 
  -2   5  10     2065.33     2024.05     80.35 o 
  -1   5  10       24.97       55.79     31.55 o 
   0   5  10     2847.86     3011.03     87.57 o 
   1   5  10       98.16       78.02     27.07 o 
   2   5  10     3373.91     3570.76     82.26 o 
   3   5  10       75.59       65.35     31.81 o 
   4   5  10     4500.14     4779.08    105.05 o 
   5   5  10        3.56        6.95     36.19 o 
   6   5  10      147.18      168.66     42.44 o 
   7   5  10      121.98      133.09     40.04 o 
   8   5  10     1590.67     1731.31     78.55 o 
   9   5  10        4.86       19.90     28.05 o 
  10   5  10      646.26      723.19     51.49 o 
  11   5  10      321.42      282.68     61.50 o 
  12   5  10      708.44      817.85     86.87 o 
  13   5  10       13.06      -16.65     34.36 o 
  14   5  10        8.77        1.38     50.00 o 
  15   5  10       53.00        4.16     53.17 o 
 -14   6  10      367.66      337.38    121.91 o 
 -13   6  10        4.03       43.23    117.16 o 
 -12   6  10      553.49      653.59    228.57 o 
 -11   6  10        3.30       38.40     69.39 o 
 -10   6  10      712.73     1002.30    107.30 o 
  -9   6  10       50.23      114.93     71.94 o 
  -8   6  10      441.14      460.79     88.50 o 
  -7   6  10        0.07       12.03     54.38 o 
  -6   6  10     1483.34     1312.39    112.30 o 
  -5   6  10       14.28       32.53     27.78 o 
  -4   6  10       12.98       -1.64     26.12 o 
  -3   6  10       19.74       45.19     37.00 o 
  -2   6  10        5.61        7.34     30.02 o 
  -1   6  10        4.34       -7.70     30.50 o 
   0   6  10       12.78        1.44     21.57 o 
   1   6  10      114.05       89.98     37.43 o 
   2   6  10       10.68       47.73     34.14 o 
   3   6  10      511.76      428.57     53.62 o 
   4   6  10      142.33      163.82     49.87 o 
   5   6  10       10.54       50.25     37.77 o 
   6   6  10       16.25       69.46     36.18 o 
   7   6  10       31.38       62.05     43.87 o 
   8   6  10      355.02      448.17     57.31 o 
   9   6  10      226.84      283.89     55.38 o 
  10   6  10      254.14      330.84     59.39 o 
  11   6  10       86.60      126.96     44.67 o 
  12   6  10      155.60      103.89     50.91 o 
  13   6  10        0.15       36.33     63.12 o 
 -12   7  10      348.71      376.04    166.95 o 
 -11   7  10        2.55       21.06     66.19 o 
 -10   7  10      279.29      219.88    148.47 o 
  -9   7  10       51.17       61.39     87.37 o 
  -8   7  10      815.67      527.80    240.07 o 
  -7   7  10       30.77       14.53     23.52 o 
  -6   7  10     1323.93     1272.66    136.25 o 
  -5   7  10        8.12        9.97     28.00 o 
  -4   7  10      739.38      680.16     83.09 o 
  -3   7  10       93.44       67.58     39.80 o 
  -2   7  10     2274.72     2307.70    127.37 o 
  -1   7  10        0.47      -14.48     30.57 o 
   0   7  10     1196.33     1323.21     79.11 o 
   1   7  10       18.22        3.42     32.79 o 
   2   7  10     1354.16     1440.25     87.01 o 
   3   7  10        7.91       52.97     35.86 o 
   4   7  10      652.23      719.50     79.50 o 
   5   7  10        3.23       93.32     60.56 o 
   6   7  10      477.94      503.67     87.89 o 
   7   7  10        4.05       34.84     38.76 o 
   8   7  10      643.42      654.65     88.16 o 
   9   7  10       14.74       67.12     47.55 o 
  10   7  10      299.20      324.36     82.65 o 
  11   7  10        2.77       11.83     44.74 o 
  -7   8  10        0.30       64.03     67.82 o 
  -6   8  10      102.67       -8.38     45.71 o 
  -5   8  10       24.93       54.00     35.20 o 
  -4   8  10       58.16       53.21     40.85 o 
  -3   8  10      180.54      159.21     51.39 o 
  -2   8  10       15.93       50.71     50.10 o 
  -1   8  10       17.89       70.49     45.86 o 
   0   8  10       67.63       93.03     53.97 o 
   1   8  10      108.58       32.54     36.62 o 
   2   8  10        2.79       26.26     55.42 o 
   3   8  10       18.00       33.73     51.86 o 
   4   8  10      115.74      158.60     67.59 o 
   5   8  10        0.30       -0.21     33.65 o 
   6   8  10      131.38      120.87     60.97 o 
 -19   0  11      406.01      203.66     59.89 o 
 -17   0  11      365.04      401.39     68.91 o 
 -15   0  11     2221.45     2394.76    263.72 o 
 -13   0  11     1612.32     1767.00    106.84 o 
 -11   0  11     3179.54     3423.95    139.15 o 
  -9   0  11     3774.75     3714.45    149.87 o 
  -7   0  11       70.01      117.06     43.47 o 
  -5   0  11     1524.28     1219.41    125.04 o 
  -3   0  11      896.19      904.82     75.41 o 
  -1   0  11     5959.93     6349.35    143.72 o 
   1   0  11       38.71       74.96     24.32 o 
   3   0  11      238.68      350.62    116.71 o 
   5   0  11       59.41       -7.53     47.98 o 
   7   0  11      853.65      987.91    116.19 o 
   9   0  11      115.43      222.11     87.08 o 
  11   0  11      807.77      437.17    319.56 o 
  13   0  11     1182.28      863.86    603.10 o 
  15   0  11      674.57      456.96    189.92 o 
  17   0  11      647.75      727.11    475.98 o 
 -19   1  11       44.35       15.04     42.18 o 
 -18   1  11        0.34        7.71     15.60 o 
 -17   1  11        6.77       24.02     20.56 o 
 -16   1  11       14.00       -6.82     20.05 o 
 -15   1  11       88.86       92.25     36.21 o 
 -14   1  11       32.85       11.12     25.35 o 
 -13   1  11      265.20      349.90     41.07 o 
 -12   1  11       65.67       31.97     24.39 o 
 -11   1  11     1002.46     1112.85     54.58 o 
 -10   1  11      162.04      213.17     37.59 o 
  -9   1  11      799.85      853.48     37.52 o 
  -8   1  11        0.84        2.15     21.00 o 
  -7   1  11     2500.29     2273.16     97.74 o 
  -6   1  11       34.68       55.86     22.62 o 
  -5   1  11     6978.96     6819.39    125.41 o 
  -4   1  11      583.61      526.00     37.06 o 
  -3   1  11     5076.42     5198.06     91.62 o 
  -2   1  11     1151.58     1290.01     39.78 o 
  -1   1  11     1069.63     1199.10     46.10 o 
   0   1  11        9.45       27.14     32.06 o 
   1   1  11     5682.66     5593.25    132.44 o 
   2   1  11      631.99      698.37     35.58 o 
   3   1  11     5514.37     5974.52    142.34 o 
   4   1  11      402.95      508.34     55.07 o 
   5   1  11     1530.84     1701.33    107.27 o 
   6   1  11        1.60       13.07     23.57 o 
   7   1  11     2154.35     2537.10    122.85 o 
   8   1  11       91.38       59.93     13.92 o 
   9   1  11     1666.99     1555.23     96.73 o 
  10   1  11      137.88      111.27     21.84 o 
  11   1  11     1965.55     2212.46    139.90 o 
  12   1  11        2.91      -26.89     24.45 o 
  13   1  11      623.13      802.92     84.11 o 
  14   1  11        2.34      -12.94     32.94 o 
  15   1  11      352.23      179.57     87.21 o 
  16   1  11        4.92        9.80     29.24 o 
  17   1  11        3.07      -15.08     27.47 o 
  18   1  11       11.94      -11.74     21.56 o 
 -19   2  11      357.37      239.17    103.72 o 
 -18   2  11        7.57       55.54     55.85 o 
 -17   2  11      764.01      753.00    240.26 o 
 -16   2  11       37.20      -23.21     68.47 o 
 -15   2  11      692.26      785.87    256.94 o 
 -14   2  11      150.25      166.29     68.48 o 
 -13   2  11      881.80     1113.72    134.50 o 
 -12   2  11       21.41        8.98     11.22 o 
 -11   2  11     1987.42     2236.32    121.02 o 
 -10   2  11      526.74      402.86     58.09 o 
  -9   2  11     2972.67     2989.18    181.51 o 
  -8   2  11       75.03       83.88     25.26 o 
  -7   2  11      350.66      311.54     30.39 o 
  -6   2  11      242.95      260.36     25.28 o 
  -5   2  11      772.32      784.04     41.54 o 
  -4   2  11      940.60      935.13     38.52 o 
  -3   2  11     1824.13     1775.63     54.20 o 
  -2   2  11       41.43       69.23     26.22 o 
  -1   2  11      108.62      205.37     31.49 o 
   0   2  11      596.78      684.67     35.71 o 
   1   2  11       31.06       48.37     27.58 o 
   2   2  11     1335.60     1345.46     57.31 o 
   3   2  11      639.35      619.30     30.76 o 
   4   2  11        0.12       -9.91     21.44 o 
   5   2  11       63.65       62.73     21.35 o 
   6   2  11        2.28       -2.27     21.86 o 
   7   2  11        5.49       13.15     19.52 o 
   8   2  11       28.65       29.79     31.55 o 
   9   2  11      134.92      130.98     29.49 o 
  10   2  11      682.37      641.52     52.27 o 
  11   2  11      658.96      798.30    105.51 o 
  12   2  11       26.96      -22.97     15.32 o 
  13   2  11      624.26      442.56    106.79 o 
  14   2  11        5.67       10.44     25.88 o 
  15   2  11      320.43      236.53     84.19 o 
  16   2  11        3.92        8.04     36.76 o 
  17   2  11      272.34       64.27     59.83 o 
  18   2  11       34.97       75.84    103.32 o 
 -18   3  11       19.28        8.98     54.84 o 
 -17   3  11       37.77       77.47     87.09 o 
 -16   3  11        3.00       -6.21     43.54 o 
 -15   3  11        2.00       23.54     55.24 o 
 -14   3  11       20.43        4.10     39.56 o 
 -13   3  11        9.88       42.86     53.17 o 
 -12   3  11      139.77      164.70     75.39 o 
 -11   3  11     2408.25     2673.04    248.60 o 
 -10   3  11       76.80      117.95     52.11 o 
  -9   3  11       85.31       54.79     21.54 o 
  -8   3  11      639.03      592.78     49.69 o 
  -7   3  11     2083.55     1908.19     56.14 o 
  -6   3  11      110.92      139.94     27.96 o 
  -5   3  11     1370.17     1426.64     62.85 o 
  -4   3  11        0.87       33.69     37.01 o 
  -3   3  11     4777.04     4839.50     92.80 o 
  -2   3  11      788.04      774.25     47.40 o 
  -1   3  11     2447.46     2523.45     62.07 o 
   0   3  11        2.50        0.01     17.91 o 
   1   3  11     3038.61     3107.42     61.02 o 
   2   3  11       29.60       -9.31     17.58 o 
   3   3  11     5307.68     5301.23    159.93 o 
   4   3  11        1.19       -2.31     19.86 o 
   5   3  11     2072.04     1982.17     56.07 o 
   6   3  11        2.31       27.16     17.59 o 
   7   3  11     2746.21     3137.40     64.94 o 
   8   3  11        0.52       41.19     30.63 o 
   9   3  11     1555.17     1857.65     77.19 o 
  10   3  11        0.39        5.91     31.97 o 
  11   3  11     1430.31     1461.09     83.74 o 
  12   3  11      146.46       46.94     45.68 o 
  13   3  11     1105.56     1479.45    109.17 o 
  14   3  11        0.09      -27.00     33.84 o 
  15   3  11      178.60      101.84     53.71 o 
  16   3  11        8.36       13.11     33.19 o 
  17   3  11       48.14       45.08     41.44 o 
 -17   4  11      443.44      466.16    174.14 o 
 -16   4  11       39.11      113.80     89.07 o 
 -15   4  11     1135.22     1074.24    361.79 o 
 -14   4  11       58.94       95.08     71.17 o 
 -13   4  11      742.34     1050.50    374.41 o 
 -12   4  11      159.67      181.79     73.24 o 
 -11   4  11     3271.89     3704.27    165.80 o 
 -10   4  11        0.91      -13.84     72.07 o 
  -9   4  11      695.26      804.99     88.80 o 
  -8   4  11      439.02      512.46     68.03 o 
  -7   4  11      939.35      851.09     91.62 o 
  -6   4  11        0.03       -1.91     21.06 o 
  -5   4  11      967.35      862.68     54.23 o 
  -4   4  11        5.95       18.35     20.46 o 
  -3   4  11     1749.39     1653.35     59.13 o 
  -2   4  11       41.46       31.47     28.12 o 
  -1   4  11        7.09       13.15     29.17 o 
   0   4  11       93.98      119.75     25.86 o 
   1   4  11      523.79      444.77     37.94 o 
   2   4  11       90.58       58.51     28.18 o 
   3   4  11      411.97      417.42     39.28 o 
   4   4  11       15.48       63.69     21.84 o 
   5   4  11      313.22      331.66     40.67 o 
   6   4  11      161.56      139.56     37.45 o 
   7   4  11      140.61      224.84     33.84 o 
   8   4  11      191.09      175.67     34.43 o 
   9   4  11       55.92       61.52     32.32 o 
  10   4  11      139.00       90.25     32.58 o 
  11   4  11      367.52      450.17     61.66 o 
  12   4  11       33.87       87.94     35.42 o 
  13   4  11      146.96       90.82     58.98 o 
  14   4  11       19.19       -4.71     28.63 o 
  15   4  11      429.03      215.96    100.71 o 
  16   4  11        0.03       85.63     72.62 o 
 -16   5  11       13.91     -117.92    100.95 o 
 -15   5  11       14.25       68.36     81.33 o 
 -14   5  11       39.66        4.31     51.11 o 
 -13   5  11      110.24       15.00     64.57 o 
 -12   5  11       42.16        0.06     50.51 o 
 -11   5  11       20.84       44.37    116.70 o 
 -10   5  11      153.65      175.36     76.15 o 
  -9   5  11      282.19      358.54     83.03 o 
  -8   5  11       52.13        0.98     16.86 o 
  -7   5  11     2662.17     2929.78    123.36 o 
  -6   5  11        0.28       44.68     30.19 o 
  -5   5  11     2275.72     2446.72    110.22 o 
  -4   5  11      194.08      138.73     31.92 o 
  -3   5  11     2703.40     2691.08     97.11 o 
  -2   5  11      407.67      350.18     37.35 o 
  -1   5  11     2165.16     2053.28     71.97 o 
   0   5  11       43.46       65.70     36.06 o 
   1   5  11     2557.09     2619.36     73.01 o 
   2   5  11       43.36       35.72     25.85 o 
   3   5  11     1351.18     1476.35     53.72 o 
   4   5  11      170.28      152.24     32.90 o 
   5   5  11     1128.41     1189.23     59.64 o 
   6   5  11       66.87      117.29     38.66 o 
   7   5  11     1971.02     2033.25     72.71 o 
   8   5  11       14.83       14.31     29.37 o 
   9   5  11      795.03      859.65     59.31 o 
  10   5  11      152.05       75.68     39.69 o 
  11   5  11      859.51      850.56    144.59 o 
  12   5  11        5.05        6.58     43.46 o 
  13   5  11       82.70       66.63     53.19 o 
  14   5  11       24.99       49.35     40.54 o 
  15   5  11      139.26      -18.53     45.41 o 
 -14   6  11        0.10       23.26     78.25 o 
 -13   6  11      478.39      584.09    239.56 o 
 -12   6  11       12.40       46.55     87.10 o 
 -11   6  11      525.02      648.07    222.54 o 
 -10   6  11        7.79      -48.47     80.81 o 
  -9   6  11      711.19      897.08    122.31 o 
  -8   6  11        6.95        9.99     22.77 o 
  -7   6  11     1346.89     1449.19    107.53 o 
  -6   6  11       24.37      -23.53     26.00 o 
  -5   6  11     1105.01     1030.59     73.66 o 
  -4   6  11       38.45       14.58     33.20 o 
  -3   6  11       81.84       99.09     37.78 o 
  -2   6  11       87.48      137.19     37.69 o 
  -1   6  11      212.19      213.81     46.86 o 
   0   6  11       47.98       45.21     34.51 o 
   1   6  11       31.36       28.44     31.51 o 
   2   6  11       21.41       12.93     28.39 o 
   3   6  11       93.51      139.74     37.82 o 
   4   6  11       61.25       85.14     47.50 o 
   5   6  11       16.77       13.21     30.35 o 
   6   6  11       33.89       42.00     50.75 o 
   7   6  11       17.95       27.56     40.70 o 
   8   6  11      253.43      287.26     53.87 o 
   9   6  11      111.55       74.42     48.08 o 
  10   6  11       74.04       -3.53     31.99 o 
  11   6  11      267.78      269.33     66.52 o 
  12   6  11       39.39       62.27     53.73 o 
  13   6  11      329.93      216.01     58.15 o 
 -11   7  11      222.16      126.30    110.84 o 
 -10   7  11        1.37      -27.06     92.08 o 
  -9   7  11      271.72      129.25     82.94 o 
  -8   7  11       40.67       77.93     66.86 o 
  -7   7  11      906.96      737.01    206.94 o 
  -6   7  11        0.15        3.98     23.79 o 
  -5   7  11      339.57      283.85     65.87 o 
  -4   7  11        0.71       41.74     44.31 o 
  -3   7  11     1135.33     1066.29    273.91 o 
  -2   7  11        1.00      -27.90     33.69 o 
  -1   7  11      731.63      853.82     85.48 o 
   0   7  11       68.17       61.60     39.91 o 
   1   7  11     1239.66     1302.09    121.13 o 
   2   7  11      143.70      107.17     45.84 o 
   3   7  11     1320.52     1432.02     78.36 o 
   4   7  11        1.68        6.77     33.76 o 
   5   7  11      504.86      581.19     72.06 o 
   6   7  11        0.02       13.21     35.47 o 
   7   7  11      627.14      584.71    169.28 o 
   8   7  11       17.44       16.22     35.62 o 
   9   7  11      403.24      275.81     76.13 o 
  10   7  11       10.29       51.39     47.30 o 
  -6   8  11        0.19       24.44     81.29 o 
  -5   8  11      124.32       28.95     53.98 o 
  -4   8  11        8.91       25.50     49.30 o 
  -3   8  11      243.44      133.90     67.05 o 
  -2   8  11       23.43       21.01     35.42 o 
  -1   8  11       67.48       58.74     44.71 o 
   0   8  11       77.74       20.70     43.03 o 
   1   8  11       93.71       69.04     46.74 o 
   2   8  11        1.89       -3.32     35.54 o 
   3   8  11        9.03      -50.03     47.78 o 
   4   8  11       14.17       13.92     33.62 o 
   5   8  11       54.73       18.06     48.40 o 
 -18   0  12      503.93      520.09     84.78 o 
 -16   0  12     1475.20     1510.36    104.68 o 
 -14   0  12     2031.26     2240.47    174.54 o 
 -12   0  12     1259.16     1357.36     94.37 o 
 -10   0  12     2199.54     2130.71    111.59 o 
  -8   0  12     2080.48     2140.43    159.24 o 
  -6   0  12     2570.70     2861.11    187.04 o 
  -4   0  12      387.51      396.68     63.40 o 
  -2   0  12     1263.03     1314.21     54.55 o 
   0   0  12     1365.51     1422.19     45.68 o 
   2   0  12     2047.75     2011.28     57.17 o 
   4   0  12        5.76       35.47     57.81 o 
   6   0  12      311.28      441.97    155.79 o 
   8   0  12       43.86       83.67    127.44 o 
  10   0  12      798.05     1154.55    242.97 o 
  12   0  12     1285.37     1438.29    275.47 o 
  14   0  12      764.87      371.74    414.66 o 
  16   0  12      150.43       32.98     31.75 o 
  18   0  12      107.07       -2.89     87.10 o 
 -19   1  12        1.03       40.10     37.92 o 
 -18   1  12       60.04       43.55     47.41 o 
 -17   1  12       38.21       24.69     28.82 o 
 -16   1  12        8.43        9.79     27.00 o 
 -15   1  12        2.19      -23.10     22.64 o 
 -14   1  12        0.86       19.07     30.60 o 
 -13   1  12        4.52      -19.02     33.03 o 
 -12   1  12      457.64      520.64     51.13 o 
 -11   1  12       76.03       61.68     34.70 o 
 -10   1  12      656.33      713.28     43.53 o 
  -9   1  12      137.80      143.95     34.61 o 
  -8   1  12      930.35      852.75     63.07 o 
  -7   1  12       43.12       30.35     30.26 o 
  -6   1  12     1672.27     1705.18     60.92 o 
  -5   1  12       56.17       12.07     20.71 o 
  -4   1  12     2158.25     2201.76     71.87 o 
  -3   1  12     1059.73     1073.59     62.98 o 
  -2   1  12     2115.08     2184.13     71.53 o 
  -1   1  12     1378.35     1321.83     56.86 o 
   0   1  12     2253.62     2446.56     76.36 o 
   1   1  12       18.40       19.20     23.32 o 
   2   1  12     1244.12     1438.88     48.30 o 
   3   1  12       97.44      111.48     50.69 o 
   4   1  12     4056.56     4102.18    131.31 o 
   5   1  12        5.52       32.50     50.58 o 
   6   1  12     3204.10     3519.33    140.25 o 
   7   1  12       61.07       72.70     87.97 o 
   8   1  12     3637.57     3970.52    157.25 o 
   9   1  12        0.29       13.58     55.27 o 
  10   1  12     1513.60     1873.94    103.50 o 
  11   1  12        0.58      -15.41     18.37 o 
  12   1  12      867.63     1303.63    109.69 o 
  13   1  12        4.79       -6.19     21.93 o 
  14   1  12      347.70      242.88    123.32 o 
  15   1  12       26.74       20.21     37.28 o 
  16   1  12       81.92       36.93     18.26 o 
  17   1  12      105.48       11.64     34.28 o 
  18   1  12       68.66       85.24     71.30 o 
 -19   2  12       13.67       -6.19     48.67 o 
 -18   2  12      203.25      222.10     85.66 o 
 -17   2  12        9.33      -32.21     45.48 o 
 -16   2  12      700.59      858.59    239.71 o 
 -15   2  12       13.80       42.35     57.65 o 
 -14   2  12      904.01     1029.64    133.24 o 
 -13   2  12       47.03       42.49     19.66 o 
 -12   2  12     1631.33     1693.23    100.83 o 
 -11   2  12       48.56       40.38     24.66 o 
 -10   2  12     1620.96     1469.15    126.74 o 
  -9   2  12        0.40       28.18     20.58 o 
  -8   2  12     1740.57     1710.67    102.82 o 
  -7   2  12       40.79       33.11     28.29 o 
  -6   2  12     1652.84     1605.00     55.55 o 
  -5   2  12        6.56       44.16     22.10 o 
  -4   2  12     2749.85     2802.55     73.84 o 
  -3   2  12        0.36       -1.21     24.07 o 
  -2   2  12      682.09      716.29     40.27 o 
  -1   2  12       23.70       43.58     26.48 o 
   0   2  12      288.39      343.14     41.14 o 
   1   2  12      106.40      104.22     34.56 o 
   2   2  12       26.58       37.52     21.04 o 
   3   2  12      217.71      226.90     19.08 o 
   4   2  12     1216.94     1235.13     46.36 o 
   5   2  12      247.70      174.87     21.39 o 
   6   2  12      728.59      667.92     40.12 o 
   7   2  12        8.77       32.91     22.65 o 
   8   2  12       21.60       65.39     64.77 o 
   9   2  12       61.73      115.94     27.35 o 
  10   2  12      874.90      828.37     82.19 o 
  11   2  12       56.31       61.83     31.47 o 
  12   2  12      134.29      163.64     37.40 o 
  13   2  12      106.76       68.73     33.02 o 
  14   2  12      297.18      231.29    103.63 o 
  15   2  12       10.48      -31.17     39.96 o 
  16   2  12      282.56      129.46     85.53 o 
  17   2  12        8.78       32.47     81.04 o 
 -18   3  12       79.55       45.90     61.65 o 
 -17   3  12       63.08       -7.27     63.55 o 
 -16   3  12        1.49       24.27     53.45 o 
 -15   3  12       35.72       80.56     55.79 o 
 -14   3  12        0.37       15.82     51.40 o 
 -13   3  12        5.11      -57.26     60.72 o 
 -12   3  12      264.11      291.31     97.77 o 
 -11   3  12       28.48      120.27     67.99 o 
 -10   3  12       33.82        6.47     22.44 o 
  -9   3  12      290.89      260.72     23.53 o 
  -8   3  12     1005.35      987.19     65.90 o 
  -7   3  12        3.06      -12.11     22.10 o 
  -6   3  12     1309.70     1306.40     53.66 o 
  -5   3  12       27.06        9.96     17.87 o 
  -4   3  12     2378.90     2429.22     73.05 o 
  -3   3  12       91.20      103.98     31.13 o 
  -2   3  12     1883.17     1812.37     53.47 o 
  -1   3  12      134.51      136.75     28.28 o 
   0   3  12     5949.26     6262.64    118.43 o 
   1   3  12       28.47       19.52     20.65 o 
   2   3  12     3175.21     3458.48    113.60 o 
   3   3  12       23.02       11.01     20.46 o 
   4   3  12     3340.76     3576.05     77.33 o 
   5   3  12      337.29      361.48     28.45 o 
   6   3  12     1251.15     1216.00     41.09 o 
   7   3  12        1.60       -4.25     25.04 o 
   8   3  12      626.01      840.05     54.90 o 
   9   3  12      237.20      284.51     41.83 o 
  10   3  12     2185.54     2337.92    123.07 o 
  11   3  12       29.87      100.64     41.53 o 
  12   3  12     1487.20     1720.87     83.61 o 
  13   3  12        1.22       -0.39     27.58 o 
  14   3  12      353.47      393.10    153.03 o 
  15   3  12        0.31      -94.84     63.23 o 
  16   3  12      175.85      125.23     76.37 o 
 -17   4  12        8.21      202.76    126.38 o 
 -16   4  12      438.91      377.98    142.92 o 
 -15   4  12      150.08       53.87     89.00 o 
 -14   4  12     1223.57     1389.95    482.80 o 
 -13   4  12        0.51      -50.42     67.27 o 
 -12   4  12     1517.94     1743.91    131.06 o 
 -11   4  12      257.30      228.22     76.09 o 
 -10   4  12     3025.59     3554.91    182.51 o 
  -9   4  12        9.14       55.10     82.45 o 
  -8   4  12       40.08       34.04     17.01 o 
  -7   4  12       30.01       15.75     20.90 o 
  -6   4  12     1121.65     1160.81     67.81 o 
  -5   4  12       12.78       32.09     33.47 o 
  -4   4  12     1532.59     1704.03     71.38 o 
  -3   4  12       27.13       36.41     25.78 o 
  -2   4  12      712.94      628.36     42.16 o 
  -1   4  12      169.40      200.58     33.98 o 
   0   4  12       90.70      126.01     28.47 o 
   1   4  12        0.17      -44.39     29.59 o 
   2   4  12       71.07      114.74     33.95 o 
   3   4  12       39.78       80.20     31.86 o 
   4   4  12      287.61      258.31     30.45 o 
   5   4  12        9.34       11.66     23.20 o 
   6   4  12       48.55       69.89     36.86 o 
   7   4  12      224.41      272.42     28.83 o 
   8   4  12       19.25       40.07     29.04 o 
   9   4  12        1.22      -26.68     38.80 o 
  10   4  12       21.73       12.53     47.52 o 
  11   4  12      113.21       64.81     43.07 o 
  12   4  12        8.91        5.64     27.85 o 
  13   4  12       48.82       25.95     41.75 o 
  14   4  12      188.69       41.81     50.95 o 
  15   4  12        0.33       28.69     32.62 o 
 -15   5  12       17.39       28.27     84.72 o 
 -14   5  12        1.19      -42.78     74.17 o 
 -13   5  12        0.81       26.45     79.82 o 
 -12   5  12      265.15      218.72     89.77 o 
 -11   5  12        0.23      -61.03     65.99 o 
 -10   5  12      173.35      111.48     71.16 o 
  -9   5  12        0.86       39.74     59.10 o 
  -8   5  12      508.64      557.32    135.01 o 
  -7   5  12       74.23       84.31     30.74 o 
  -6   5  12      578.09      581.85     54.87 o 
  -5   5  12        1.18      -35.51     26.10 o 
  -4   5  12     2041.82     2221.87     90.63 o 
  -3   5  12       98.26      119.65     39.36 o 
  -2   5  12     1584.46     1622.99     89.76 o 
  -1   5  12       94.54       80.03     30.44 o 
   0   5  12     2054.45     2039.96     79.32 o 
   1   5  12      156.14      197.79     33.42 o 
   2   5  12     1207.56     1214.57     57.19 o 
   3   5  12      220.83      230.30     33.06 o 
   4   5  12     1313.50     1392.75     70.60 o 
   5   5  12       29.49       55.25     31.53 o 
   6   5  12     1838.69     1951.21     78.25 o 
   7   5  12       26.94       15.19     33.55 o 
   8   5  12      956.81     1012.87     72.37 o 
   9   5  12      144.48       89.47     39.44 o 
  10   5  12     1042.12     1192.75     68.28 o 
  11   5  12        0.40       14.76     31.05 o 
  12   5  12      341.39      163.38     77.82 o 
  13   5  12        2.52       48.12     37.71 o 
  14   5  12      201.03      112.81     57.10 o 
 -13   6  12        2.95      -59.00    125.64 o 
 -12   6  12      703.41     1046.22    143.97 o 
 -11   6  12       99.49      153.25     88.16 o 
 -10   6  12      800.02      900.38    310.66 o 
  -9   6  12        3.72       26.95     97.27 o 
  -8   6  12      764.51      913.24    183.84 o 
  -7   6  12       14.62      -35.68     39.07 o 
  -6   6  12      664.35      656.36    101.69 o 
  -5   6  12       76.66       46.88     27.17 o 
  -4   6  12      526.73      405.67     72.17 o 
  -3   6  12      171.44      106.07     38.50 o 
  -2   6  12      931.30      832.64     76.04 o 
  -1   6  12       90.08       39.77     38.96 o 
   0   6  12      642.08      642.91     51.89 o 
   1   6  12        0.21       -2.82     23.70 o 
   2   6  12      293.35      190.49     47.51 o 
   3   6  12       38.27       67.58     46.46 o 
   4   6  12       37.89       51.52     39.30 o 
   5   6  12       30.28       -8.41     38.98 o 
   6   6  12        2.81        5.21     38.95 o 
   7   6  12      208.85      156.98     45.69 o 
   8   6  12       20.45        3.71     36.83 o 
   9   6  12       39.24        9.46     36.81 o 
  10   6  12      231.96      147.90     54.46 o 
  11   6  12       36.81       58.77     51.62 o 
  12   6  12      222.88      181.07     92.68 o 
 -10   7  12      122.32      116.67     96.82 o 
  -9   7  12        1.16       61.86     86.30 o 
  -8   7  12      186.58      144.47     74.97 o 
  -7   7  12        0.43       16.82     72.56 o 
  -6   7  12      235.86      110.35     48.79 o 
  -5   7  12       68.25       60.07     40.25 o 
  -4   7  12      511.41      401.79    112.28 o 
  -3   7  12       20.41        9.90     53.19 o 
  -2   7  12      362.34      216.99     63.86 o 
  -1   7  12       67.21       45.71     38.57 o 
   0   7  12      626.89      675.42    102.47 o 
   1   7  12        2.10       29.15     47.26 o 
   2   7  12      792.68      757.53     96.84 o 
   3   7  12       44.73       34.72     35.53 o 
   4   7  12     1224.12     1309.62     91.15 o 
   5   7  12       81.14       78.50     44.32 o 
   6   7  12      760.15      883.21     84.03 o 
   7   7  12        1.30      -35.22     43.84 o 
   8   7  12      577.41      565.25    169.71 o 
   9   7  12       37.97       42.92     48.58 o 
  -4   8  12      287.33      160.54     78.23 o 
  -3   8  12       20.80        4.53     30.02 o 
  -2   8  12      439.29      137.30     57.69 o 
  -1   8  12        0.10       15.72     34.22 o 
   0   8  12      165.70      159.40     63.19 o 
   1   8  12       23.91       14.43     35.78 o 
   2   8  12        1.55       33.63     38.82 o 
   3   8  12        6.19       43.73     50.36 o 
 -19   0  13      223.44       56.03     71.94 o 
 -17   0  13      488.35      509.75     61.97 o 
 -15   0  13     1866.71     2107.55    334.67 o 
 -13   0  13     2216.16     2310.27    206.12 o 
 -11   0  13      714.94      798.76     52.90 o 
  -9   0  13     2366.02     2546.31    179.52 o 
  -7   0  13     1417.95     1493.08    101.26 o 
  -5   0  13      632.26      696.14     82.26 o 
  -3   0  13     3580.32     3627.13    167.98 o 
  -1   0  13     2177.71     2071.63    114.52 o 
   1   0  13     1506.86     1465.86     51.07 o 
   3   0  13       34.19      115.95     69.46 o 
   5   0  13      186.75      332.00     92.82 o 
   7   0  13        1.08       18.19     65.89 o 
   9   0  13      238.03      309.36    110.66 o 
  11   0  13      171.23      222.08    112.83 o 
  13   0  13      374.46      366.31    220.39 o 
  15   0  13       15.75       -3.76    136.04 o 
  17   0  13       73.92        5.30    152.77 o 
 -18   1  13        0.30       -7.30     38.73 o 
 -17   1  13       96.28      122.35     51.92 o 
 -16   1  13       26.68       10.52     25.46 o 
 -15   1  13        4.61       -7.47     21.45 o 
 -14   1  13        0.76      -21.80     31.40 o 
 -13   1  13       83.67       38.15     23.58 o 
 -12   1  13       87.47      138.57     33.55 o 
 -11   1  13       42.66       90.12     32.51 o 
 -10   1  13      278.40      287.48     44.83 o 
  -9   1  13      538.18      555.25     46.49 o 
  -8   1  13       93.60       67.28     35.08 o 
  -7   1  13       89.34      124.45     30.00 o 
  -6   1  13      389.24      416.16     32.62 o 
  -5   1  13      962.82     1031.87     57.10 o 
  -4   1  13       94.93      132.01     35.13 o 
  -3   1  13     1685.83     1609.88     65.99 o 
  -2   1  13        2.22      -13.84     28.07 o 
  -1   1  13      778.95      858.12     44.79 o 
   0   1  13       82.62       66.67     24.16 o 
   1   1  13     1300.67     1511.66     57.41 o 
   2   1  13       35.48       48.47     16.01 o 
   3   1  13     3043.64     3319.12    119.24 o 
   4   1  13        8.55       33.94     40.71 o 
   5   1  13     3225.37     3429.72    128.62 o 
   6   1  13       18.26       14.48     45.28 o 
   7   1  13     5192.26     6054.88    291.78 o 
   8   1  13        0.06       -0.74     40.51 o 
   9   1  13     1013.36     1170.26    132.41 o 
  10   1  13        2.47        4.12     80.59 o 
  11   1  13     1179.17     1626.05    157.66 o 
  12   1  13       22.54       49.76    128.26 o 
  13   1  13      280.93      176.64    110.46 o 
  14   1  13       25.21       30.58     14.51 o 
  15   1  13      403.38       68.80     45.71 o 
  16   1  13       92.11       -7.49     64.88 o 
  17   1  13      134.85       -0.35     95.48 o 
 -18   2  13       39.62       36.95     45.29 o 
 -17   2  13      240.83      265.51     85.09 o 
 -16   2  13       21.41        2.34     44.60 o 
 -15   2  13      501.94      551.14    197.70 o 
 -14   2  13        3.86       14.51     12.77 o 
 -13   2  13     1073.61     1451.62    165.08 o 
 -12   2  13      212.00      130.24     30.25 o 
 -11   2  13     1931.64     1819.49    185.00 o 
 -10   2  13        7.58       25.13     23.93 o 
  -9   2  13     1297.50     1241.69     87.88 o 
  -8   2  13      537.93      517.26     40.55 o 
  -7   2  13     2780.88     2714.03    124.80 o 
  -6   2  13       71.27       56.84     25.05 o 
  -5   2  13     1774.65     1760.34     53.04 o 
  -4   2  13       74.96       78.51     31.72 o 
  -3   2  13     1615.13     1675.26     85.22 o 
  -2   2  13       16.99       33.45     26.55 o 
  -1   2  13     1629.29     1613.66     69.36 o 
   0   2  13      206.43      160.13     43.23 o 
   1   2  13     1266.65     1239.62     51.41 o 
   2   2  13      471.44      580.45     85.86 o 
   3   2  13     1910.68     1738.03    174.60 o 
   4   2  13      121.88      135.79     31.54 o 
   5   2  13      358.41      417.96     35.02 o 
   6   2  13       10.08       38.57     23.30 o 
   7   2  13      197.46      163.16     25.53 o 
   8   2  13        0.11       12.34     17.97 o 
   9   2  13      344.63      319.31     40.21 o 
  10   2  13      115.65       56.64     49.10 o 
  11   2  13      222.95      121.61     34.99 o 
  12   2  13       91.88       95.11     36.56 o 
  13   2  13      294.99      184.87     61.97 o 
  14   2  13       13.25      -40.84     36.04 o 
  15   2  13      258.96       63.35     27.60 o 
  16   2  13       32.34       49.95     71.10 o 
 -17   3  13      156.36       80.21     67.53 o 
 -16   3  13        9.95      -56.20     77.83 o 
 -15   3  13       17.79       40.03     73.25 o 
 -14   3  13        0.02       -2.74     44.30 o 
 -13   3  13      106.67       95.22     71.09 o 
 -12   3  13        0.24        1.21     47.57 o 
 -11   3  13       21.61       98.66     57.08 o 
 -10   3  13       30.78       21.50     28.38 o 
  -9   3  13      317.73      309.25     29.90 o 
  -8   3  13       80.75       73.19     26.30 o 
  -7   3  13      816.42      779.69     46.87 o 
  -6   3  13       27.28       24.44     26.99 o 
  -5   3  13     1177.60     1253.76     60.80 o 
  -4   3  13      485.35      575.90     55.92 o 
  -3   3  13      923.12      920.50     59.50 o 
  -2   3  13      149.96      160.75     33.98 o 
  -1   3  13     2276.10     2494.03     63.96 o 
   0   3  13       53.60       66.43     29.85 o 
   1   3  13     1522.31     1483.43     76.17 o 
   2   3  13       15.82      -12.15     28.00 o 
   3   3  13     1883.12     2021.03     61.06 o 
   4   3  13       19.15       42.08     20.63 o 
   5   3  13     5632.86     5954.62    152.07 o 
   6   3  13       31.59        6.08     20.03 o 
   7   3  13     1258.28     1173.42     64.82 o 
   8   3  13        9.03       24.58     29.38 o 
   9   3  13     1620.06     2076.99     94.28 o 
  10   3  13       69.69      102.69     37.08 o 
  11   3  13      894.18      723.50     73.68 o 
  12   3  13        1.02        9.56     30.59 o 
  13   3  13      253.39      102.89     47.92 o 
  14   3  13       18.06       26.02     39.42 o 
  15   3  13      204.73      152.89     52.68 o 
  16   3  13        3.61      -18.02     25.06 o 
 -16   4  13        0.59       -6.46     71.42 o 
 -15   4  13      487.40      290.17    190.79 o 
 -14   4  13       75.40       69.95     71.65 o 
 -13   4  13     1355.38     1630.48    222.10 o 
 -12   4  13      329.43      207.49    112.45 o 
 -11   4  13     1588.05     1835.31    132.60 o 
 -10   4  13        7.89       69.87     65.80 o 
  -9   4  13     1247.84     1480.75    101.81 o 
  -8   4  13       20.26       49.30     22.39 o 
  -7   4  13      598.53      638.54     59.07 o 
  -6   4  13        6.36       31.43     21.86 o 
  -5   4  13      471.16      473.59     54.68 o 
  -4   4  13       13.35      -16.99     31.14 o 
  -3   4  13      779.34      842.44     65.92 o 
  -2   4  13       46.48       52.39     38.30 o 
  -1   4  13      453.86      427.53     49.97 o 
   0   4  13       18.22       48.02     24.93 o 
   1   4  13      444.51      504.77     72.97 o 
   2   4  13      423.72      389.06     33.32 o 
   3   4  13      415.23      352.33     49.48 o 
   4   4  13       39.61       43.11     31.93 o 
   5   4  13      321.73      376.10     35.07 o 
   6   4  13        5.70      -15.91     26.75 o 
   7   4  13       98.15       86.44     30.06 o 
   8   4  13        0.68       -0.29     23.21 o 
   9   4  13      280.75      143.81     55.69 o 
  10   4  13       97.10       20.84     25.92 o 
  11   4  13        2.43       35.37     38.70 o 
  12   4  13        5.34      -40.25     31.16 o 
  13   4  13       30.56      -15.65     36.93 o 
  14   4  13       18.38       11.93     42.65 o 
  15   4  13       53.46       33.84     32.02 o 
 -14   5  13        0.04       22.98     65.87 o 
 -13   5  13        3.93      -75.83     70.30 o 
 -12   5  13        0.21       14.81     92.86 o 
 -11   5  13       81.53       63.18     88.57 o 
 -10   5  13        8.38      -46.65     63.26 o 
  -9   5  13       66.34       71.12     60.31 o 
  -8   5  13       92.44       59.43     21.06 o 
  -7   5  13      477.62      377.26     57.55 o 
  -6   5  13       74.87       39.29     26.14 o 
  -5   5  13     1787.72     1849.32    136.35 o 
  -4   5  13      134.63      107.73     48.31 o 
  -3   5  13      594.55      620.24     60.27 o 
  -2   5  13      131.79      131.64     34.14 o 
  -1   5  13      424.44      522.17     62.57 o 
   0   5  13      465.76      448.04     56.47 o 
   1   5  13      850.45      919.92     51.26 o 
   2   5  13      160.96      135.03     32.59 o 
   3   5  13     2060.30     2208.83     76.01 o 
   4   5  13       79.82      164.52     43.13 o 
   5   5  13     1161.58     1123.56     94.50 o 
   6   5  13        7.90      -32.48     31.84 o 
   7   5  13     1244.76     1316.82     81.98 o 
   8   5  13        5.67        2.46     43.67 o 
   9   5  13      610.00      688.05     47.00 o 
  10   5  13        8.74       -1.63     32.11 o 
  11   5  13      578.74      492.07    182.02 o 
  12   5  13        1.20        1.26     45.99 o 
  13   5  13      261.43      163.14    107.09 o 
 -12   6  13        0.06      -98.75    110.17 o 
 -11   6  13      726.05      548.09    216.19 o 
 -10   6  13       13.69      -36.54     75.59 o 
  -9   6  13     1291.42     1460.88    172.27 o 
  -8   6  13       24.68      -34.95     61.68 o 
  -7   6  13      861.19      710.91    191.05 o 
  -6   6  13        0.60       25.00     36.67 o 
  -5   6  13      419.79      363.92     46.57 o 
  -4   6  13        6.29       21.58     28.64 o 
  -3   6  13     1683.05     1696.52    165.84 o 
  -2   6  13        8.22       64.98     44.30 o 
  -1   6  13      138.28      188.72     49.31 o 
   0   6  13       39.21       36.32     29.87 o 
   1   6  13      440.27      413.60     64.40 o 
   2   6  13        1.36       -2.67     26.51 o 
   3   6  13      232.96      241.11     52.92 o 
   4   6  13       66.56       23.71     31.66 o 
   5   6  13      148.83      142.70     58.43 o 
   6   6  13       11.09       37.86     37.49 o 
   7   6  13        4.07       73.11     43.34 o 
   8   6  13       49.95       52.07     32.73 o 
   9   6  13      151.74       88.77     37.78 o 
  10   6  13       75.60       -2.36     59.76 o 
  11   6  13      104.94      -42.49     48.67 o 
  -9   7  13       45.28      -20.90     80.94 o 
  -8   7  13       33.29       13.53     57.45 o 
  -7   7  13        9.71      -11.25     75.26 o 
  -6   7  13       89.69       27.68     37.53 o 
  -5   7  13      389.94      163.65     67.76 o 
  -4   7  13        0.74        5.67     31.66 o 
  -3   7  13      275.66      209.61     63.33 o 
  -2   7  13        9.09       45.11     32.22 o 
  -1   7  13      214.86      226.07     51.81 o 
   0   7  13        7.81      -11.09     44.58 o 
   1   7  13      846.01      898.42    133.48 o 
   2   7  13        2.97      -32.51     35.48 o 
   3   7  13      996.45     1143.19     76.08 o 
   4   7  13       24.11      -25.91     36.37 o 
   5   7  13      812.43      560.71    101.23 o 
   6   7  13        9.68       83.79     55.14 o 
   7   7  13      596.68      415.79    122.66 o 
 -18   0  14      188.81      127.43     56.29 o 
 -16   0  14      389.05      390.03     74.04 o 
 -14   0  14      598.33      615.33     69.24 o 
 -12   0  14     2863.89     2785.92    200.04 o 
 -10   0  14     1022.73     1338.50    151.02 o 
  -8   0  14     2136.18     2159.73    124.41 o 
  -6   0  14      744.43      943.11     90.48 o 
  -4   0  14     1245.37     1242.46     67.21 o 
  -2   0  14     3415.99     3599.36    113.21 o 
   0   0  14     1737.55     1723.17     70.90 o 
   2   0  14      917.80      890.44    107.12 o 
   4   0  14      103.53       84.14    124.50 o 
   6   0  14       48.20       67.18    130.35 o 
   8   0  14       36.31      112.66    151.21 o 
  10   0  14        0.10       58.03     93.83 o 
  12   0  14        1.92      -20.47     90.84 o 
  14   0  14        8.32       17.75     93.70 o 
  16   0  14       11.77       17.20    101.28 o 
 -18   1  14      166.95       68.41     62.90 o 
 -17   1  14        8.77       -9.34     53.93 o 
 -16   1  14       84.34       22.29     31.92 o 
 -15   1  14       17.56       10.51     25.75 o 
 -14   1  14        2.00      -41.72     35.11 o 
 -13   1  14       22.57       52.04     50.37 o 
 -12   1  14       47.12       55.62     43.21 o 
 -11   1  14        1.11      -18.15     33.58 o 
 -10   1  14        2.91       -7.85     35.89 o 
  -9   1  14       16.33       15.46     29.51 o 
  -8   1  14       65.74       16.46     27.77 o 
  -7   1  14      146.09      169.57     28.40 o 
  -6   1  14       24.11        6.82     32.11 o 
  -5   1  14        6.86      -12.62     25.88 o 
  -4   1  14     1531.18     1491.55     81.50 o 
  -3   1  14        0.20       27.00     25.65 o 
  -2   1  14      324.02      373.14     35.75 o 
  -1   1  14        8.17       33.46     21.71 o 
   0   1  14     1987.87     2009.01     87.86 o 
   1   1  14      211.92      181.27     39.14 o 
   2   1  14     1079.95     1027.39     70.15 o 
   3   1  14       73.53       55.55     54.49 o 
   4   1  14     4387.46     4803.10    156.47 o 
   5   1  14        0.73      -10.26     49.02 o 
   6   1  14     3530.46     4170.44    139.14 o 
   7   1  14       62.04       94.38     73.58 o 
   8   1  14      860.37      945.12    126.68 o 
   9   1  14        3.05      125.77     84.92 o 
  10   1  14     1059.90     1445.23    154.63 o 
  11   1  14        4.34       37.18     79.64 o 
  12   1  14      424.29      700.39    152.53 o 
  13   1  14       41.78       63.93    123.37 o 
  14   1  14      751.02     1172.35    139.99 o 
  15   1  14       10.76       -0.06     92.62 o 
  16   1  14      169.45        0.13     57.79 o 
 -17   2  14        3.46       -8.24     48.45 o 
 -16   2  14      158.72      204.82     77.35 o 
 -15   2  14        0.47        6.17     41.67 o 
 -14   2  14      663.71      293.70    190.84 o 
 -13   2  14        8.73      -11.40     23.61 o 
 -12   2  14     1155.66     1171.23    162.24 o 
 -11   2  14       41.95       60.60     26.11 o 
 -10   2  14     1521.33     1357.37    134.39 o 
  -9   2  14       47.77       60.23     34.64 o 
  -8   2  14     3415.30     3328.98    159.50 o 
  -7   2  14       11.04       22.41     25.39 o 
  -6   2  14     1609.03     1530.74     58.80 o 
  -5   2  14      324.96      372.07     32.64 o 
  -4   2  14     1828.99     1934.47     76.90 o 
  -3   2  14       24.64       -1.68     25.84 o 
  -2   2  14     1145.64     1282.91     83.11 o 
  -1   2  14       41.96       57.67     44.92 o 
   0   2  14     2966.77     3003.77    124.16 o 
   1   2  14       42.62        4.25     39.06 o 
   2   2  14     2237.12     2261.36    116.14 o 
   3   2  14       36.12       43.55     18.33 o 
   4   2  14      629.96      707.03     70.33 o 
   5   2  14       51.58        5.13     37.36 o 
   6   2  14      546.85      631.95     95.39 o 
   7   2  14      357.04      306.73     48.95 o 
   8   2  14       15.01       15.73     15.25 o 
   9   2  14      361.45      308.32     83.92 o 
  10   2  14       86.26       43.21     29.30 o 
  11   2  14       72.53       61.94     30.32 o 
  12   2  14      259.04      101.13     36.61 o 
  13   2  14       57.55       -1.09     17.47 o 
  14   2  14      200.63       26.84     23.09 o 
  15   2  14       11.64      -14.05     59.13 o 
  16   2  14       43.27      101.04     67.68 o 
 -16   3  14      123.29       88.05     60.38 o 
 -15   3  14        0.01       98.24     76.05 o 
 -14   3  14       18.68        2.71     68.18 o 
 -13   3  14        4.83      -16.42     62.77 o 
 -12   3  14        0.79      -15.63     55.93 o 
 -11   3  14       47.64       59.72     38.31 o 
 -10   3  14        0.41      -23.42     18.63 o 
  -9   3  14       24.62       20.74     18.51 o 
  -8   3  14      363.89      354.70     40.30 o 
  -7   3  14      135.39      162.13     33.85 o 
  -6   3  14      622.88      560.64     43.49 o 
  -5   3  14        0.39       20.75     29.59 o 
  -4   3  14      873.52      981.48     82.88 o 
  -3   3  14      127.08      126.94     48.37 o 
  -2   3  14      399.79      505.28     51.33 o 
  -1   3  14       24.94      -25.93     46.98 o 
   0   3  14      739.33      746.53     54.39 o 
   1   3  14     1027.50     1091.87     47.35 o 
   2   3  14      911.06      912.57     74.16 o 
   3   3  14      307.77      345.97     35.13 o 
   4   3  14     1827.86     1973.46     61.60 o 
   5   3  14       75.26       97.96     21.30 o 
   6   3  14     2249.67     2443.29    102.20 o 
   7   3  14      137.51      142.92     28.66 o 
   8   3  14     1682.73     1678.54    164.75 o 
   9   3  14        8.67      -23.45     28.22 o 
  10   3  14     1206.26     1921.01    103.23 o 
  11   3  14       17.72       45.63     34.44 o 
  12   3  14      322.22      139.39     50.04 o 
  13   3  14       15.85       19.49     23.20 o 
  14   3  14      290.08       59.08     42.71 o 
  15   3  14        3.76       53.03     68.72 o 
 -15   4  14       14.21        9.39     70.81 o 
 -14   4  14      718.57      852.81    290.49 o 
 -13   4  14       37.78        7.10     54.21 o 
 -12   4  14     1143.77     1364.00    353.87 o 
 -11   4  14       51.45       24.95     72.26 o 
 -10   4  14     1234.17     1330.19    166.55 o 
  -9   4  14       36.85       26.30     18.51 o 
  -8   4  14      723.64      661.28     98.35 o 
  -7   4  14       29.90       21.38     31.04 o 
  -6   4  14      298.84      356.67     35.79 o 
  -5   4  14       27.39       12.03     39.50 o 
  -4   4  14     1994.55     2172.87     94.75 o 
  -3   4  14        9.04        4.18     25.26 o 
  -2   4  14      740.70      811.47     55.93 o 
  -1   4  14        0.66      -22.01     31.95 o 
   0   4  14      922.31      882.66     46.84 o 
   1   4  14        3.41       26.01     35.86 o 
   2   4  14      550.08      593.65     45.10 o 
   3   4  14       32.91       50.88     34.90 o 
   4   4  14      643.83      672.69     50.68 o 
   5   4  14       14.78       -1.15     18.55 o 
   6   4  14      752.76      749.79     48.88 o 
   7   4  14       94.35      118.07     27.61 o 
   8   4  14        1.27       34.84     26.02 o 
   9   4  14        1.33       -1.63     39.25 o 
  10   4  14        1.36       28.49     41.83 o 
  11   4  14       15.92      -21.75     36.98 o 
  12   4  14       28.21      -10.74     38.96 o 
  13   4  14        0.69       11.64     57.34 o 
  14   4  14       43.12       56.15     47.19 o 
 -14   5  14       14.96      -10.79     66.62 o 
 -13   5  14       13.65        4.86     60.22 o 
 -12   5  14       32.76       27.23     70.11 o 
 -11   5  14       20.51      -26.87     78.18 o 
 -10   5  14        4.38      -38.79     66.73 o 
  -9   5  14        0.28      -58.33     80.81 o 
  -8   5  14        4.54       -0.22     27.88 o 
  -7   5  14       10.03       -2.88     24.52 o 
  -6   5  14      637.12      633.06     93.71 o 
  -5   5  14       28.46       45.91     41.36 o 
  -4   5  14      743.53      773.52     67.56 o 
  -3   5  14      144.90      181.91     51.75 o 
  -2   5  14      390.39      377.89     43.48 o 
  -1   5  14      112.70       98.85     37.72 o 
   0   5  14      380.55      396.91     55.89 o 
   1   5  14       51.55       24.49     35.68 o 
   2   5  14      765.77      852.17     47.37 o 
   3   5  14      145.45      157.06     44.32 o 
   4   5  14     1615.04     1675.01     74.88 o 
   5   5  14       16.13       21.66     31.89 o 
   6   5  14      823.78      728.30    106.28 o 
   7   5  14       10.26       22.34     35.13 o 
   8   5  14      469.37      487.20    110.90 o 
   9   5  14        0.13        8.41     34.63 o 
  10   5  14      827.52      890.32    233.42 o 
  11   5  14        0.41      -42.35     46.18 o 
  12   5  14      386.63      179.51     79.40 o 
 -11   6  14        0.37       26.11     67.33 o 
 -10   6  14      679.06      412.81    204.70 o 
  -9   6  14        6.77       23.61     84.58 o 
  -8   6  14      913.44      804.32    281.83 o 
  -7   6  14        2.80       43.61     35.39 o 
  -6   6  14     1199.32     1099.04    134.16 o 
  -5   6  14       20.79       32.39     44.48 o 
  -4   6  14     1738.09     1817.95    156.79 o 
  -3   6  14        5.24        5.25     23.75 o 
  -2   6  14      494.27      291.79    125.97 o 
  -1   6  14        1.77        2.12     35.80 o 
   0   6  14      271.61      266.83     42.42 o 
   1   6  14       80.16       90.94     39.26 o 
   2   6  14      161.26      163.54     48.42 o 
   3   6  14       74.91       81.59     38.26 o 
   4   6  14      221.96      197.15     50.35 o 
   5   6  14       39.58       66.12     41.01 o 
   6   6  14       31.74       59.43     45.61 o 
   7   6  14       92.11      123.43     40.06 o 
   8   6  14        2.77       17.50     28.22 o 
   9   6  14        9.76      -21.96     47.42 o 
  10   6  14       35.66       41.75     45.82 o 
  -7   7  14        0.48       -8.76     55.39 o 
  -6   7  14       56.43       74.72     71.55 o 
  -5   7  14        5.30        5.46     33.53 o 
  -4   7  14       84.79       70.03     43.24 o 
  -3   7  14       10.53       -2.85     45.67 o 
  -2   7  14      101.11       71.26     39.45 o 
  -1   7  14        1.00       16.96     44.58 o 
   0   7  14      901.23      896.24    165.66 o 
   1   7  14       21.57       50.04     40.54 o 
   2   7  14      891.85      901.62     91.37 o 
   3   7  14       15.03       10.15     35.91 o 
   4   7  14      627.24      645.13     73.51 o 
   5   7  14       24.97      -36.88     38.28 o 
   6   7  14      729.82      681.09    110.57 o 
 -17   0  15      164.26      199.00     91.69 o 
 -15   0  15      242.71      199.00    108.57 o 
 -13   0  15     1083.77     1131.63    153.40 o 
 -11   0  15     1003.33     1030.34     94.61 o 
  -9   0  15     1026.76     1225.91    102.45 o 
  -7   0  15     1456.96     1580.61    118.33 o 
  -5   0  15     1638.97     1837.33     85.88 o 
  -3   0  15     3078.40     3320.66    149.72 o 
  -1   0  15      844.38      877.72     90.77 o 
   1   0  15     1337.73     1357.25    182.87 o 
   3   0  15      178.87      283.95     68.46 o 
   5   0  15      262.88      248.47    100.38 o 
   7   0  15      229.95      156.99    100.55 o 
   9   0  15       75.30      230.89    115.54 o 
  11   0  15       64.07      215.09    212.29 o 
  13   0  15       30.09       -1.73    138.40 o 
  15   0  15        6.70        8.60    165.36 o 
 -17   1  15      281.80       97.62     54.44 o 
 -16   1  15       23.38       20.24     43.39 o 
 -15   1  15       70.86       55.84     35.44 o 
 -14   1  15       86.68       48.78     28.19 o 
 -13   1  15        2.95      -14.32     33.97 o 
 -12   1  15        0.01      -57.44     43.11 o 
 -11   1  15      206.45      177.95     49.15 o 
 -10   1  15        0.21       44.40     41.10 o 
  -9   1  15      149.57       75.13     38.34 o 
  -8   1  15        0.12        3.70     21.83 o 
  -7   1  15       73.98      101.59     34.45 o 
  -6   1  15      295.86      325.08     44.56 o 
  -5   1  15      596.21      576.54     50.56 o 
  -4   1  15        3.02      -31.21     33.40 o 
  -3   1  15      244.91      416.35     53.73 o 
  -2   1  15      110.16      157.47     35.60 o 
  -1   1  15      878.80      999.09     57.64 o 
   0   1  15      137.39       83.88     35.71 o 
   1   1  15     1740.98     1767.29     95.28 o 
   2   1  15      126.17       95.30     20.50 o 
   3   1  15     3276.67     3659.14    150.18 o 
   4   1  15       12.92      -14.08     39.57 o 
   5   1  15     1367.62     1483.44    148.43 o 
   6   1  15      206.83      285.71     62.86 o 
   7   1  15      977.96     1213.30    104.86 o 
   8   1  15       66.74        6.95     59.52 o 
   9   1  15      947.73     1221.34    149.91 o 
  10   1  15       60.75      186.97    100.63 o 
  11   1  15      616.32      798.16    142.46 o 
  12   1  15       30.48       12.65     65.65 o 
  13   1  15      719.49      -12.88    116.73 o 
  14   1  15        9.09       -4.33     65.00 o 
  15   1  15      154.52        4.03    111.67 o 
 -17   2  15      426.68      207.46     91.91 o 
 -16   2  15        0.01      -46.26     55.28 o 
 -15   2  15      239.25      283.54    126.73 o 
 -14   2  15       10.13       17.43     21.82 o 
 -13   2  15      722.53      553.62    177.03 o 
 -12   2  15       20.63       11.72     19.64 o 
 -11   2  15      838.16      792.72     80.71 o 
 -10   2  15      112.89      155.50     28.95 o 
  -9   2  15     2196.50     2010.77    130.01 o 
  -8   2  15       65.21       77.49     35.17 o 
  -7   2  15     1295.49     1314.64     99.55 o 
  -6   2  15      416.58      365.76     37.00 o 
  -5   2  15     2903.71     2924.26    101.61 o 
  -4   2  15      404.41      390.20     50.67 o 
  -3   2  15     4470.34     4839.21    132.22 o 
  -2   2  15       28.83       55.23     36.47 o 
  -1   2  15     2397.97     2506.77    125.33 o 
   0   2  15       17.59      -44.58     39.32 o 
   1   2  15      515.79      635.19     57.66 o 
   2   2  15       63.10       74.25     53.86 o 
   3   2  15     1030.36     1108.04    156.27 o 
   4   2  15        2.33        1.08     36.77 o 
   5   2  15      242.79      278.68     70.26 o 
   6   2  15      363.43      377.77     93.95 o 
   7   2  15       15.53      130.20     73.04 o 
   8   2  15      263.73      311.22     71.07 o 
   9   2  15        4.55        5.49     58.40 o 
  10   2  15       19.76       45.49     62.60 o 
  11   2  15       34.98       50.52     63.98 o 
  12   2  15       99.16       19.15     59.01 o 
  13   2  15      114.13      -13.64     60.36 o 
  14   2  15       38.67        1.97     44.32 o 
  15   2  15        2.10        4.15     59.48 o 
 -16   3  15       35.18       80.62     64.74 o 
 -15   3  15       55.13       62.86     76.47 o 
 -14   3  15        4.22      -58.55     69.69 o 
 -13   3  15       50.45      -67.01     71.84 o 
 -12   3  15       26.99        7.77     11.59 o 
 -11   3  15        1.13      -20.78     24.69 o 
 -10   3  15      113.30      131.99     49.18 o 
  -9   3  15      168.43      178.98     33.51 o 
  -8   3  15       14.51       54.73     30.27 o 
  -7   3  15      152.70      132.63     36.80 o 
  -6   3  15        1.98        7.46     29.14 o 
  -5   3  15      330.97      285.47     38.55 o 
  -4   3  15      121.21       76.97     34.66 o 
  -3   3  15       45.30       67.08     49.09 o 
  -2   3  15       36.30       49.53     39.14 o 
  -1   3  15      575.98      590.73     56.51 o 
   0   3  15       80.84       77.01     53.18 o 
   1   3  15     1478.37     1529.16    114.41 o 
   2   3  15       68.08       84.99     26.55 o 
   3   3  15     1763.34     1720.92    141.37 o 
   4   3  15        8.31       11.02     18.90 o 
   5   3  15      861.59     1180.96    100.89 o 
   6   3  15        5.49      -35.04     30.40 o 
   7   3  15      861.41      717.61     81.22 o 
   8   3  15       22.42       42.50     29.64 o 
   9   3  15      589.85      525.65     53.84 o 
  10   3  15       76.54       94.74     32.85 o 
  11   3  15      248.94      157.97     46.27 o 
  12   3  15        0.13      -24.01     25.53 o 
  13   3  15      585.81       22.84     73.77 o 
  14   3  15        2.07       33.51     70.40 o 
 -14   4  15        5.88       33.33     87.06 o 
 -13   4  15      776.67     1097.85    130.78 o 
 -12   4  15        0.11       53.01     66.90 o 
 -11   4  15      715.29      764.46    282.28 o 
 -10   4  15        2.28      -10.91     16.03 o 
  -9   4  15     1019.82     1246.31    131.87 o 
  -8   4  15        4.62       -8.65     27.77 o 
  -7   4  15      266.31      246.97     44.59 o 
  -6   4  15       22.11       52.81     28.08 o 
  -5   4  15      835.34      953.54     76.03 o 
  -4   4  15        5.33      -40.57     31.72 o 
  -3   4  15     1724.14     1860.80     80.53 o 
  -2   4  15       23.03       35.23     40.22 o 
  -1   4  15     3262.42     3404.49    106.63 o 
   0   4  15       72.92       34.96     30.71 o 
   1   4  15      921.71      939.45     67.83 o 
   2   4  15       46.98      105.87     34.80 o 
   3   4  15      746.27      777.57     40.49 o 
   4   4  15        5.04        2.42     21.90 o 
   5   4  15      119.18      146.24     30.24 o 
   6   4  15       39.23        2.93     28.47 o 
   7   4  15       62.67       77.66     23.19 o 
   8   4  15        0.83      -17.58     33.12 o 
   9   4  15      106.47       73.07     31.87 o 
  10   4  15       11.68       45.01     44.23 o 
  11   4  15        2.58       -7.60     27.18 o 
  12   4  15        1.91       13.64     33.67 o 
  13   4  15        9.45       42.49     57.11 o 
 -13   5  15        5.47       -7.54     97.07 o 
 -12   5  15        7.24      -25.23    102.60 o 
 -11   5  15       18.39       -3.89     59.65 o 
 -10   5  15        7.88       46.46     62.53 o 
  -9   5  15        3.33      -43.06     69.78 o 
  -8   5  15       17.03       43.81     27.09 o 
  -7   5  15        2.68      -23.03     30.33 o 
  -6   5  15      126.80      164.23     50.79 o 
  -5   5  15      126.69       67.58     38.73 o 
  -4   5  15      104.98       63.79     48.71 o 
  -3   5  15      128.44      113.86     41.91 o 
  -2   5  15       68.03      129.05     39.74 o 
  -1   5  15      389.05      243.47     72.02 o 
   0   5  15       15.29       28.11     38.12 o 
   1   5  15      425.05      430.08     42.30 o 
   2   5  15      116.19       88.22     38.11 o 
   3   5  15      862.69      909.71     56.61 o 
   4   5  15       56.95       84.97     40.95 o 
   5   5  15      445.70      370.81     56.63 o 
   6   5  15       11.36       21.07     32.53 o 
   7   5  15      575.29      305.20     91.33 o 
   8   5  15       34.28       21.15     30.81 o 
   9   5  15      611.60      553.79    145.65 o 
  10   5  15        3.63      -31.53     35.89 o 
  11   5  15      557.13      386.16    121.92 o 
 -10   6  15       22.58      -57.99     79.96 o 
  -9   6  15      406.82      284.48    143.02 o 
  -8   6  15       18.09      -26.04     69.30 o 
  -7   6  15     1019.78     1145.16    408.25 o 
  -6   6  15        0.52       22.11     41.65 o 
  -5   6  15      913.55      833.19    172.43 o 
  -4   6  15       21.39       25.33     38.90 o 
  -3   6  15      770.35      989.97     92.57 o 
  -2   6  15        8.82       25.50     35.40 o 
  -1   6  15      650.90      557.21    128.14 o 
   0   6  15        0.05       32.56     30.92 o 
   1   6  15      445.76      387.56     65.12 o 
   2   6  15       13.86       22.98     39.40 o 
   3   6  15      203.99      157.20     58.82 o 
   4   6  15        3.17        3.43     37.72 o 
   5   6  15       84.77      100.61     44.93 o 
   6   6  15       55.13       51.00     32.26 o 
   7   6  15      104.12      104.69     41.72 o 
   8   6  15        0.67      -13.31     42.42 o 
  -5   7  15       22.57       61.23     53.91 o 
  -4   7  15        2.28       17.55     44.45 o 
  -3   7  15      111.59       97.62     77.67 o 
  -2   7  15       11.99        3.00     32.66 o 
  -1   7  15      434.35      403.08     70.43 o 
   0   7  15        0.74      -13.44     46.93 o 
   1   7  15      332.61      284.62     63.25 o 
   2   7  15        6.58       50.33     50.28 o 
   3   7  15      684.46      606.52     73.03 o 
 -16   0  16      324.88      319.37    113.49 o 
 -14   0  16      604.45      771.67    105.48 o 
 -12   0  16      878.94     1008.45    152.93 o 
 -10   0  16      967.13     1044.25    160.41 o 
  -8   0  16      304.22      395.85    127.29 o 
  -6   0  16     2240.10     2425.09    107.85 o 
  -4   0  16     2442.72     2625.23    122.77 o 
  -2   0  16      441.63      472.31     45.99 o 
   0   0  16     2373.80     2447.23    189.87 o 
   2   0  16      988.41     1095.73    117.16 o 
   4   0  16      969.50     1066.53    237.65 o 
   6   0  16      308.41      444.82    203.74 o 
   8   0  16      374.78      439.69    223.39 o 
  10   0  16      656.83      796.04    170.70 o 
  12   0  16       62.38        6.70     92.52 o 
  14   0  16       29.01       13.33    105.37 o 
 -16   1  16      361.57      212.94     87.24 o 
 -15   1  16       16.02      -23.63     40.52 o 
 -14   1  16      219.03      239.69    110.63 o 
 -13   1  16       36.17       40.86     28.30 o 
 -12   1  16       66.83       76.71     38.78 o 
 -11   1  16        4.66       24.26     27.62 o 
 -10   1  16      185.70      179.26     52.29 o 
  -9   1  16       11.81        0.40     24.43 o 
  -8   1  16       12.05       32.94     34.00 o 
  -7   1  16       22.26       20.54     35.77 o 
  -6   1  16       25.64       81.88     37.24 o 
  -5   1  16      255.28      291.83     40.64 o 
  -4   1  16        7.76       28.71     30.94 o 
  -3   1  16       27.50       46.24     39.51 o 
  -2   1  16      622.39      662.34     56.20 o 
  -1   1  16      114.68      114.23     41.55 o 
   0   1  16     1417.76     1444.81     61.23 o 
   1   1  16       52.64       33.55     20.05 o 
   2   1  16      924.12      869.16     76.13 o 
   3   1  16       16.37       57.99     53.72 o 
   4   1  16      484.88      596.79     73.56 o 
   5   1  16       49.72        2.54     55.44 o 
   6   1  16      981.89     1139.64    105.42 o 
   7   1  16        2.04       -8.57     44.74 o 
   8   1  16      867.81     1262.46    115.66 o 
   9   1  16        0.62      -27.43     77.84 o 
  10   1  16      672.27      710.18    142.41 o 
  11   1  16        7.27        0.25     69.94 o 
  12   1  16      425.05       -0.52     60.30 o 
  13   1  16        3.67        5.35    111.24 o 
  14   1  16      170.52       -2.56     67.17 o 
 -16   2  16      261.02      148.73    131.89 o 
 -15   2  16        1.98      -17.71     64.82 o 
 -14   2  16      281.72      252.92     93.45 o 
 -13   2  16        2.52      -35.25     26.96 o 
 -12   2  16      820.69      628.52    205.19 o 
 -11   2  16        0.22        5.55     30.43 o 
 -10   2  16     1181.99     1006.15    127.41 o 
  -9   2  16        9.97       34.20     47.56 o 
  -8   2  16      920.43      896.28     98.86 o 
  -7   2  16       15.52        7.17     26.21 o 
  -6   2  16     2135.10     2260.29    191.51 o 
  -5   2  16       15.54       55.30     41.09 o 
  -4   2  16     2535.27     2746.51    102.06 o 
  -3   2  16       26.75       80.40     29.65 o 
  -2   2  16     3683.30     3981.32    106.08 o 
  -1   2  16       29.01       32.54     43.07 o 
   0   2  16     1100.17     1134.05     61.58 o 
   1   2  16       10.22       32.43     36.94 o 
   2   2  16      709.44      901.86     94.30 o 
   3   2  16      338.02      369.71     76.71 o 
   4   2  16       87.51      100.19     60.44 o 
   5   2  16       92.82       74.73     61.71 o 
   6   2  16      301.72      367.91     83.55 o 
   7   2  16       47.45        4.69     74.83 o 
   8   2  16       68.50      119.44     64.76 o 
   9   2  16        6.68       57.50     66.48 o 
  10   2  16        1.54       16.55     58.82 o 
  11   2  16       56.08       20.04     73.33 o 
  12   2  16       39.37        7.67     64.85 o 
  13   2  16       12.22       19.98    100.97 o 
  14   2  16       11.00       -2.71     64.23 o 
 -15   3  16        3.40        2.22     59.86 o 
 -14   3  16       83.61       -9.47     61.61 o 
 -13   3  16       66.09      103.75     69.89 o 
 -12   3  16       11.06       51.38     61.55 o 
 -11   3  16        7.69        2.13     19.52 o 
 -10   3  16       22.05       47.65     28.34 o 
  -9   3  16        0.30       14.47     29.14 o 
  -8   3  16      383.31      324.53     36.11 o 
  -7   3  16        1.63       -0.06     23.73 o 
  -6   3  16        6.62        8.55     22.39 o 
  -5   3  16       15.76       12.13     27.28 o 
  -4   3  16       20.56       21.39     29.75 o 
  -3   3  16      195.31      135.85     45.33 o 
  -2   3  16       71.22      136.10     62.54 o 
  -1   3  16        0.22      -78.70     52.47 o 
   0   3  16       80.48      142.54     61.45 o 
   1   3  16      117.49       35.96     29.04 o 
   2   3  16     1450.94     1220.32    176.61 o 
   3   3  16      111.50      112.13     30.93 o 
   4   3  16     1588.28     1894.90    166.29 o 
   5   3  16       67.24      195.39     89.61 o 
   6   3  16      648.59      770.50     82.09 o 
   7   3  16        0.19       -0.25     27.97 o 
   8   3  16      532.35      411.21     74.55 o 
   9   3  16        8.96       21.40     23.55 o 
  10   3  16      137.45       93.37     41.63 o 
  11   3  16        1.99       54.05     56.87 o 
  12   3  16      544.83      218.21    122.72 o 
  13   3  16        0.02       18.14     54.73 o 
 -13   4  16        0.47        8.84     61.83 o 
 -12   4  16      639.36      782.67    270.07 o 
 -11   4  16       31.58       25.68     92.30 o 
 -10   4  16      759.13      887.27     98.86 o 
  -9   4  16      114.26       89.03     30.34 o 
  -8   4  16      915.17      798.04    123.02 o 
  -7   4  16        0.03       -3.91     32.94 o 
  -6   4  16      216.68      198.20     38.38 o 
  -5   4  16       48.33       78.10     33.86 o 
  -4   4  16     1874.93     1904.74    112.43 o 
  -3   4  16      203.96      222.79     50.57 o 
  -2   4  16     2321.92     2566.94    121.23 o 
  -1   4  16       16.79      -23.17     50.22 o 
   0   4  16     1500.13     1715.44    285.52 o 
   1   4  16        0.69       43.94     32.35 o 
   2   4  16      877.17      913.47     63.54 o 
   3   4  16      106.85       72.39     31.47 o 
   4   4  16      535.16      416.68    100.23 o 
   5   4  16       21.56       13.96     23.00 o 
   6   4  16      158.10      129.27     34.52 o 
   7   4  16       18.85       27.17     36.13 o 
   8   4  16       67.57       47.98     42.45 o 
   9   4  16        1.26      -17.45     34.82 o 
  10   4  16        1.31        0.68     35.79 o 
  11   4  16        0.01       25.82     38.63 o 
  12   4  16        0.93       25.04     76.95 o 
 -11   5  16        4.47      -17.92     67.97 o 
 -10   5  16      101.22       85.71     90.61 o 
  -9   5  16       12.85        7.34     54.82 o 
  -8   5  16        4.72       45.71     28.66 o 
  -7   5  16       25.71       15.00     27.84 o 
  -6   5  16        1.95      -13.52     35.98 o 
  -5   5  16       81.59       46.40     41.45 o 
  -4   5  16        6.67       -7.09     44.14 o 
  -3   5  16        6.76        4.03     33.79 o 
  -2   5  16      153.73      108.58     39.73 o 
  -1   5  16       23.31       10.61     39.57 o 
   0   5  16      139.82      101.04    106.44 o 
   1   5  16      119.44      121.22     36.57 o 
   2   5  16      442.59      297.33     53.64 o 
   3   5  16       17.89       28.53     32.30 o 
   4   5  16      220.37       33.52     52.78 o 
   5   5  16       53.49       44.49     31.48 o 
   6   5  16      757.59      785.78     70.15 o 
   7   5  16       26.92        1.94     27.09 o 
   8   5  16      290.73      187.67     47.24 o 
   9   5  16       29.79       23.14     43.12 o 
  10   5  16      421.80      393.31    116.98 o 
  -8   6  16      519.41      515.41    205.12 o 
  -7   6  16        0.20      -25.88     71.06 o 
  -6   6  16      885.20      685.30    242.85 o 
  -5   6  16        5.83       43.18     52.38 o 
  -4   6  16      649.09      466.53    158.25 o 
  -3   6  16       10.69       23.86     39.51 o 
  -2   6  16      455.63      228.45    141.88 o 
  -1   6  16       24.80       39.06     31.63 o 
   0   6  16      607.36      529.06    100.63 o 
   1   6  16        8.03       50.93     51.70 o 
   2   6  16      293.62      392.56     61.79 o 
   3   6  16        9.27       30.65     33.29 o 
   4   6  16      307.04      260.36     55.31 o 
   5   6  16        1.64        6.94     37.61 o 
   6   6  16      262.89      191.28     56.95 o 
 -15   0  17      108.70       -9.39     61.14 o 
 -13   0  17      541.75      233.74    159.52 o 
 -11   0  17      867.03      880.92    111.02 o 
  -9   0  17      817.45      987.88    105.60 o 
  -7   0  17     1759.21     1807.45    119.16 o 
  -5   0  17      610.79      733.34    117.71 o 
  -3   0  17      680.39      717.07     74.47 o 
  -1   0  17     3017.26     3150.89    137.64 o 
   1   0  17     2202.04     2484.54    163.61 o 
   3   0  17     1594.79     1891.29    206.34 o 
   5   0  17      615.64      794.34    150.06 o 
   7   0  17      311.17      275.62    129.92 o 
   9   0  17      496.38      705.12    166.51 o 
  11   0  17      136.27       14.95    164.15 o 
  13   0  17       79.67       -7.31    173.90 o 
 -15   1  17      496.40      192.36    184.99 o 
 -14   1  17       18.96       91.82     30.36 o 
 -13   1  17      310.67      164.56     73.69 o 
 -12   1  17        7.18        4.43     27.70 o 
 -11   1  17      133.38       88.63     30.96 o 
 -10   1  17       16.88       44.44     27.58 o 
  -9   1  17      210.91      102.00     44.54 o 
  -8   1  17        0.51        6.87     36.00 o 
  -7   1  17        1.31      -47.19     41.11 o 
  -6   1  17        8.47       26.73     35.04 o 
  -5   1  17       49.00       25.54     27.19 o 
  -4   1  17       89.50       86.07     43.32 o 
  -3   1  17      592.89      684.55     54.50 o 
  -2   1  17        0.83       29.92     27.04 o 
  -1   1  17      315.77      212.86     62.41 o 
   0   1  17       11.58      -10.21     19.98 o 
   1   1  17       25.69        1.07     21.04 o 
   2   1  17       51.71       24.75     26.17 o 
   3   1  17      608.95      794.17     90.52 o 
   4   1  17        4.55      -31.03     55.13 o 
   5   1  17      446.82      495.16     89.11 o 
   6   1  17       33.54       49.26     67.98 o 
   7   1  17      611.90      973.30    111.11 o 
   8   1  17        7.45       65.68     69.82 o 
   9   1  17      410.04      -15.98     67.82 o 
  10   1  17        3.71       -2.09     55.18 o 
  11   1  17      167.41      -12.02     87.98 o 
  12   1  17       12.76       -8.88     69.96 o 
  13   1  17      191.82        5.23    117.58 o 
 -15   2  17      183.18      144.26     75.51 o 
 -14   2  17        6.66      -57.61     67.08 o 
 -13   2  17      176.28       53.22     30.43 o 
 -12   2  17        3.92       35.48     21.91 o 
 -11   2  17      721.17      513.59    102.23 o 
 -10   2  17      154.94      116.13     31.20 o 
  -9   2  17     1335.86     1251.46    130.97 o 
  -8   2  17        0.48      -51.04     34.03 o 
  -7   2  17     1659.84     1619.18    147.44 o 
  -6   2  17       17.53       14.48     41.35 o 
  -5   2  17     2169.11     2427.57     86.14 o 
  -4   2  17       31.47       13.78     32.00 o 
  -3   2  17      779.10      899.78     52.87 o 
  -2   2  17       75.85       85.47     34.48 o 
  -1   2  17     2101.25     2175.92     78.99 o 
   0   2  17      315.93      321.93     59.02 o 
   1   2  17      163.15      181.04     63.49 o 
   2   2  17       94.38       38.45     27.09 o 
   3   2  17      522.20      746.50     95.64 o 
   4   2  17       13.47      -26.56     58.74 o 
   5   2  17      474.14      465.45     80.09 o 
   6   2  17        5.69       28.14     69.58 o 
   7   2  17      193.39      239.13    116.87 o 
   8   2  17       29.96       39.49     65.66 o 
   9   2  17       85.12       20.18     57.19 o 
  10   2  17        0.99       -0.50     54.91 o 
  11   2  17       17.66       19.67     60.06 o 
  12   2  17        0.06       -6.50     57.12 o 
  13   2  17       69.32       -8.31     99.28 o 
 -14   3  17        0.11      -34.25     64.41 o 
 -13   3  17       56.01       47.35     67.21 o 
 -12   3  17       22.01      -17.25     61.77 o 
 -11   3  17      589.28      592.36    201.50 o 
 -10   3  17       81.92       54.01     33.72 o 
  -9   3  17       69.76       43.62     33.02 o 
  -8   3  17       30.36      -17.99     31.32 o 
  -7   3  17      227.62      208.88     33.77 o 
  -6   3  17      142.59      107.19     35.19 o 
  -5   3  17        0.34      -22.82     33.67 o 
  -4   3  17      128.30      152.61     52.27 o 
  -3   3  17       78.20      155.96     40.02 o 
  -2   3  17        0.49       47.73     56.39 o 
  -1   3  17       79.92      105.44     56.05 o 
   0   3  17        4.68      -23.32     47.92 o 
   1   3  17      161.08      112.96     63.06 o 
   2   3  17        8.11      -12.66     37.01 o 
   3   3  17      422.49      325.11     72.98 o 
   4   3  17        4.34      -42.55     64.48 o 
   5   3  17      383.88      377.42    119.48 o 
   6   3  17       62.00       50.35     67.59 o 
   7   3  17      589.18      680.37    355.32 o 
   8   3  17       29.12       -5.02     53.98 o 
   9   3  17      244.96       50.85     89.32 o 
  10   3  17        7.02        3.77     67.16 o 
  11   3  17      481.88       72.48     65.25 o 
  12   3  17        0.03      -45.24     74.65 o 
 -12   4  17        0.02      120.28     81.79 o 
 -11   4  17      401.08      138.38     82.04 o 
 -10   4  17        0.03       10.25     58.52 o 
  -9   4  17      617.45      371.07    141.51 o 
  -8   4  17        1.25      -15.98     32.87 o 
  -7   4  17      751.96      766.70    139.54 o 
  -6   4  17        6.02        8.61     33.00 o 
  -5   4  17     1019.50     1050.50     70.53 o 
  -4   4  17       97.25      141.02     61.76 o 
  -3   4  17     1737.51     1940.37    104.80 o 
  -2   4  17        5.35        3.92     42.08 o 
  -1   4  17     1405.76     1493.73    113.50 o 
   0   4  17       30.02       -6.88     31.20 o 
   1   4  17      568.64      813.03    186.49 o 
   2   4  17        4.47       15.94     53.99 o 
   3   4  17      527.18      614.94    107.47 o 
   4   4  17       13.11       10.47     33.44 o 
   5   4  17      481.74      310.79     73.49 o 
   6   4  17       14.15        2.04     34.92 o 
   7   4  17      171.39       64.98     44.94 o 
   8   4  17        1.03      -13.81     34.83 o 
   9   4  17       70.52       -4.20     29.38 o 
  10   4  17        0.86       85.77     80.15 o 
 -10   5  17       11.48       22.59     72.41 o 
  -9   5  17      252.85      200.79    110.21 o 
  -8   5  17        0.94        9.11     72.90 o 
  -7   5  17       93.28       33.01     35.62 o 
  -6   5  17       10.85       70.06     40.89 o 
  -5   5  17        0.57      -25.21     45.18 o 
  -4   5  17        5.47       34.98     35.84 o 
  -3   5  17       90.67       18.47     37.80 o 
  -2   5  17        5.09      -11.27     46.44 o 
  -1   5  17        2.12       50.33     79.86 o 
   0   5  17        0.39       31.59     35.02 o 
   1   5  17       99.43      105.92     57.43 o 
   2   5  17        4.05      -20.96     36.57 o 
   3   5  17      316.35      210.29     45.56 o 
   4   5  17       71.18       86.64     42.88 o 
   5   5  17      347.72      271.26     83.38 o 
   6   5  17        4.97      -13.95     42.33 o 
   7   5  17      286.40      112.39     59.03 o 
   8   5  17       33.33        8.44     29.87 o 
  -6   6  17        0.90       -7.00     51.99 o 
  -5   6  17      706.67      713.87    302.05 o 
  -4   6  17        0.29       58.35     55.19 o 
  -3   6  17      717.39      313.75    169.69 o 
  -2   6  17        1.29       16.72     46.87 o 
  -1   6  17      657.72      528.57    220.90 o 
   0   6  17       28.79       -9.08     42.65 o 
   1   6  17      242.88      202.81     45.15 o 
   2   6  17        2.43      -55.25     36.83 o 
   3   6  17      453.24      427.28     69.33 o 
   4   6  17        0.25      -58.90     45.65 o 
 -14   0  18      117.54      105.39     86.75 o 
 -12   0  18      260.58      152.83    117.45 o 
 -10   0  18      789.59      871.65    114.36 o 
  -8   0  18      765.91      661.95    427.98 o 
  -6   0  18      962.56      975.20    100.24 o 
  -4   0  18      519.66      586.80     76.25 o 
  -2   0  18     3053.94     3461.74    314.15 o 
   0   0  18     1678.29     1657.24    264.66 o 
   2   0  18     1474.67     1747.10    133.01 o 
   4   0  18     1162.56     1690.08    164.49 o 
   6   0  18      781.37     1030.60    124.92 o 
   8   0  18      265.57      313.73    239.67 o 
  10   0  18      189.48      -20.64    106.01 o 
  12   0  18       84.03       -3.08     98.48 o 
 -14   1  18      266.81      121.55     60.25 o 
 -13   1  18        0.11      -38.79     31.33 o 
 -12   1  18      179.80       61.22     41.62 o 
 -11   1  18       19.68      -46.84     38.13 o 
 -10   1  18      340.39      275.68     52.75 o 
  -9   1  18       32.80      -43.83     38.71 o 
  -8   1  18      198.28      161.78     40.53 o 
  -7   1  18        3.60       12.75     38.03 o 
  -6   1  18       63.90       40.13     33.84 o 
  -5   1  18       90.65       86.48     42.13 o 
  -4   1  18        6.08       33.37     55.01 o 
  -3   1  18       25.10        6.73     24.53 o 
  -2   1  18      108.47       77.73     32.36 o 
  -1   1  18        5.42      -41.11     36.23 o 
   0   1  18       29.57       58.49     30.71 o 
   1   1  18       19.59        7.88     18.51 o 
   2   1  18      256.88      314.26     64.94 o 
   3   1  18       48.47       43.27     51.84 o 
   4   1  18      103.54      105.24     78.47 o 
   5   1  18       64.45       50.91     63.84 o 
   6   1  18      376.67      413.73     91.88 o 
   7   1  18       25.57       66.22     82.87 o 
   8   1  18      134.64       78.93    110.23 o 
   9   1  18        0.26      -16.01     56.68 o 
  10   1  18      159.48       27.81     71.54 o 
  11   1  18        0.88        6.89     66.98 o 
  12   1  18      200.09       24.67     68.37 o 
 -14   2  18       92.54      116.64     68.10 o 
 -13   2  18        3.07       -2.94     53.27 o 
 -12   2  18      253.54      155.04     38.25 o 
 -11   2  18       15.19      -17.71     32.42 o 
 -10   2  18      691.56      526.04    103.16 o 
  -9   2  18        2.53      -19.64     28.16 o 
  -8   2  18      661.61      649.33     54.31 o 
  -7   2  18        9.20      -35.40     35.07 o 
  -6   2  18     2016.00     1955.88     95.51 o 
  -5   2  18        0.39        7.91     26.78 o 
  -4   2  18      949.05     1020.40     68.02 o 
  -3   2  18       15.44       50.55     38.51 o 
  -2   2  18      926.43     1026.91     71.19 o 
  -1   2  18       86.31       60.44     53.64 o 
   0   2  18      309.03      255.16     78.07 o 
   1   2  18      127.80      103.35     40.62 o 
   2   2  18      662.57      834.03     97.93 o 
   3   2  18       36.66       44.89     62.12 o 
   4   2  18      326.76      493.45     90.52 o 
   5   2  18       57.83       51.12     62.80 o 
   6   2  18      402.79      493.82    117.69 o 
   7   2  18       38.98       13.98     63.42 o 
   8   2  18      348.82       58.27     84.18 o 
   9   2  18        3.90       29.07     71.38 o 
  10   2  18      142.16       57.89     94.06 o 
  11   2  18        0.21       47.83     70.42 o 
  12   2  18      103.77       34.99     72.02 o 
 -12   3  18      280.68      202.79    119.80 o 
 -11   3  18       20.07        0.82     69.22 o 
 -10   3  18      389.91      262.88     76.43 o 
  -9   3  18        5.06       -2.50     30.52 o 
  -8   3  18      215.55      137.83     35.79 o 
  -7   3  18       18.80      -21.29     30.99 o 
  -6   3  18       36.48       -0.02     26.24 o 
  -5   3  18       17.42       16.00     29.20 o 
  -4   3  18        1.54      -22.04     33.75 o 
  -3   3  18      105.61       89.52     37.82 o 
  -2   3  18       21.13        2.53     27.81 o 
  -1   3  18        8.28      -21.00     43.78 o 
   0   3  18      109.32      109.00     42.86 o 
   1   3  18       10.12      -30.58     74.37 o 
   2   3  18      120.95       92.54     33.56 o 
   3   3  18        3.95       24.50     26.08 o 
   4   3  18      234.15      302.37     89.92 o 
   5   3  18        8.85        8.82     69.74 o 
   6   3  18      238.51      147.95     98.72 o 
   7   3  18        2.61       -9.77     54.48 o 
   8   3  18      172.84       13.93     64.14 o 
   9   3  18        8.02      -40.56     89.40 o 
  10   3  18      268.59       11.47     77.14 o 
 -11   4  18        8.38       13.18     56.08 o 
 -10   4  18      584.24      585.59    316.43 o 
  -9   4  18        9.31       39.74     67.78 o 
  -8   4  18      596.88      422.32    111.31 o 
  -7   4  18       51.63       19.10     26.52 o 
  -6   4  18      625.62      478.45    119.03 o 
  -5   4  18       21.79       23.62     34.02 o 
  -4   4  18      643.94      651.64     84.99 o 
  -3   4  18        0.75      -28.83     55.06 o 
  -2   4  18     1504.09     1539.85    104.45 o 
  -1   4  18        8.81      -25.36     40.89 o 
   0   4  18      726.66      878.59    236.78 o 
   1   4  18        1.29       19.30     26.66 o 
   2   4  18      701.70      692.62    123.88 o 
   3   4  18       56.97       35.29     40.62 o 
   4   4  18      234.75      161.24    102.92 o 
   5   4  18       16.29      -81.68     67.41 o 
   6   4  18      283.56       22.10     67.76 o 
   7   4  18       13.14        9.37     47.15 o 
   8   4  18      194.80       33.87     63.96 o 
   9   4  18        0.00       -4.32     51.60 o 
  -8   5  18      337.62      404.68    155.31 o 
  -7   5  18        1.23        2.47     24.62 o 
  -6   5  18       43.51       33.20     40.74 o 
  -5   5  18        9.06        1.98     30.17 o 
  -4   5  18        1.24       12.52     42.48 o 
  -3   5  18        0.25        1.32     57.45 o 
  -2   5  18       11.19       22.05     45.35 o 
  -1   5  18        9.48       17.55     87.91 o 
   0   5  18        3.50       59.12     41.23 o 
   1   5  18       33.97       35.91     53.89 o 
   2   5  18       72.00       75.43     42.64 o 
   3   5  18        6.73        6.75     34.51 o 
   4   5  18      172.28       62.92     75.68 o 
   5   5  18        0.17       -4.76     35.08 o 
   6   5  18      185.54       69.67     63.45 o 
 -13   0  19      237.02      288.27    141.97 o 
 -11   0  19      438.37      275.40    249.74 o 
  -9   0  19      222.11      280.34    106.38 o 
  -7   0  19      511.28      590.89     97.07 o 
  -5   0  19     1073.49     1163.58     87.35 o 
  -3   0  19     1803.54     1827.63    114.97 o 
  -1   0  19     1556.77     1535.98    200.54 o 
   1   0  19      765.07     1043.34    115.58 o 
   3   0  19     1040.87     1414.94    134.35 o 
   5   0  19      440.91      734.87    194.22 o 
   7   0  19      465.54      791.69    128.12 o 
   9   0  19      331.49      -16.60    104.86 o 
  11   0  19      140.26        1.70    159.18 o 
 -13   1  19      210.40      134.97     41.16 o 
 -12   1  19        1.72       -3.71     29.69 o 
 -11   1  19      220.59      155.16     58.87 o 
 -10   1  19       16.59       49.36     39.38 o 
  -9   1  19      280.21      266.96     50.27 o 
  -8   1  19       49.23       40.56     36.98 o 
  -7   1  19      267.28      201.48     48.71 o 
  -6   1  19        8.98       60.22     41.01 o 
  -5   1  19       42.88       78.36     38.69 o 
  -4   1  19        0.18        1.37     23.69 o 
  -3   1  19       49.38       33.36     28.61 o 
  -2   1  19      113.43      149.89     32.89 o 
  -1   1  19       22.39        6.93     27.12 o 
   0   1  19       11.07       27.22     27.51 o 
   1   1  19       41.01       36.36     18.74 o 
   2   1  19       15.54       50.40     66.30 o 
   3   1  19        9.23       10.05     44.10 o 
   4   1  19        3.53      -25.35     63.07 o 
   5   1  19       56.26      180.05     93.56 o 
   6   1  19       19.06       21.14     56.05 o 
   7   1  19        6.41       -2.29     60.50 o 
   8   1  19       25.16       13.89     60.89 o 
   9   1  19      162.96       -9.77     61.11 o 
  10   1  19        0.00        2.75     92.93 o 
  11   1  19      268.94       -1.37     58.03 o 
 -12   2  19        0.74        9.37     28.47 o 
 -11   2  19      244.29      146.07     49.49 o 
 -10   2  19       16.07       18.81     42.56 o 
  -9   2  19      417.57      331.72     51.29 o 
  -8   2  19       36.63       67.22     53.32 o 
  -7   2  19      499.05      406.15     60.07 o 
  -6   2  19       34.28       60.87     39.13 o 
  -5   2  19      578.26      627.90     77.00 o 
  -4   2  19        0.08      -20.53     32.98 o 
  -3   2  19     1164.57     1223.68     97.41 o 
  -2   2  19        6.89      -73.52     49.01 o 
  -1   2  19      380.35      352.46     63.20 o 
   0   2  19       32.08       42.54     19.57 o 
   1   2  19      744.12      901.93     92.78 o 
   2   2  19       21.00       97.72     83.16 o 
   3   2  19      193.72      167.57     92.46 o 
   4   2  19      160.30      228.93     75.28 o 
   5   2  19      629.43      738.11    128.18 o 
   6   2  19        4.27       42.33     83.06 o 
   7   2  19      468.57      530.02    194.50 o 
   8   2  19        0.78      -24.38     72.98 o 
   9   2  19      380.53       52.06     83.23 o 
  10   2  19        4.84      -37.77    117.83 o 
 -11   3  19      434.11      168.76    121.91 o 
 -10   3  19        0.00       21.77     25.86 o 
  -9   3  19      292.16      135.94     58.61 o 
  -8   3  19       16.03       23.34     28.87 o 
  -7   3  19       19.11        3.47     24.51 o 
  -6   3  19      112.75      116.15     49.37 o 
  -5   3  19      142.09      131.74     40.56 o 
  -4   3  19        9.32       49.30     43.79 o 
  -3   3  19        6.98       -7.58     33.83 o 
  -2   3  19        0.29       10.71     29.57 o 
  -1   3  19        1.69       31.64     37.50 o 
   0   3  19       20.24       28.31     38.93 o 
   1   3  19       66.69       44.39    138.25 o 
   2   3  19      105.88       43.99     41.49 o 
   3   3  19       68.81       64.61     69.79 o 
   4   3  19        0.17       34.59     59.48 o 
   5   3  19      100.74       64.18     90.80 o 
   6   3  19        0.03        3.42     71.47 o 
   7   3  19      176.29       24.22     69.20 o 
   8   3  19        3.31       -9.42     60.00 o 
   9   3  19       81.61      -12.80     72.86 o 
  -9   4  19      378.12      211.38    139.87 o 
  -8   4  19       52.39       20.43     27.37 o 
  -7   4  19      547.98      358.58    133.48 o 
  -6   4  19        5.78      -35.74     41.75 o 
  -5   4  19      460.07      387.17    120.69 o 
  -4   4  19        0.04       40.49     43.78 o 
  -3   4  19      481.35      592.07     79.91 o 
  -2   4  19        4.92      -14.67     59.29 o 
  -1   4  19      763.33      806.02     97.81 o 
   0   4  19        2.58      -28.37     98.38 o 
   1   4  19      877.27      663.35    149.45 o 
   2   4  19        0.25      -60.87     70.86 o 
   3   4  19      312.36      423.05    176.03 o 
   4   4  19        0.48      -20.06     71.18 o 
   5   4  19      331.46      332.45    173.67 o 
   6   4  19        0.90      -27.08     66.02 o 
   7   4  19      270.62       17.42    105.07 o 
  -5   5  19       66.04       38.05     40.82 o 
  -4   5  19       12.24       31.74     41.08 o 
  -3   5  19        1.20       22.83     75.42 o 
  -2   5  19        0.14      -18.94     51.76 o 
  -1   5  19        4.81        0.74     63.10 o 
   0   5  19       38.18       27.24     62.05 o 
   1   5  19        1.99       19.99     69.68 o 
   2   5  19        1.17      -33.01     43.69 o 
   3   5  19       28.28        9.93     88.39 o 
 -12   0  20      135.27      129.89     76.20 o 
 -10   0  20      349.13      161.16     90.85 o 
  -8   0  20      186.20      164.86     83.92 o 
  -6   0  20      561.06      662.62     66.86 o 
  -4   0  20     1578.03     1616.21    181.03 o 
  -2   0  20      318.60      344.24     94.17 o 
   0   0  20      720.78      946.55    139.78 o 
   2   0  20     1232.86     1718.43    230.25 o 
   4   0  20      529.36      624.52    116.80 o 
   6   0  20      433.90      904.76    165.26 o 
   8   0  20      172.08       30.43    102.36 o 
 -11   1  20       14.70       28.07     36.19 o 
 -10   1  20      286.52      163.39     65.38 o 
  -9   1  20       12.67      -55.68     48.66 o 
  -8   1  20      341.14      264.00     56.51 o 
  -7   1  20        0.34       27.51     35.19 o 
  -6   1  20       69.82       62.53     33.12 o 
  -5   1  20       35.22       43.03     33.99 o 
  -4   1  20      276.44      235.01     51.53 o 
  -3   1  20       19.06       10.23     29.53 o 
  -2   1  20      269.89      157.88     33.13 o 
  -1   1  20        4.72       28.55     21.20 o 
   0   1  20       24.05       21.27     21.51 o 
   1   1  20        0.14        9.40     25.03 o 
   2   1  20       17.92       47.74     59.55 o 
   3   1  20       15.68       64.97     56.48 o 
   4   1  20       11.00      -56.97     60.07 o 
   5   1  20       16.33        2.02     52.64 o 
   6   1  20        7.04        4.64     60.88 o 
   7   1  20       12.64       47.22     78.37 o 
   8   1  20      140.87      124.45     90.20 o 
   9   1  20        0.98       30.54     70.16 o 
 -11   2  20        2.97       39.82     44.07 o 
 -10   2  20      221.01      114.64     50.76 o 
  -9   2  20        0.14      -39.69     58.34 o 
  -8   2  20      233.75      156.50     48.11 o 
  -7   2  20        3.69       11.71     32.06 o 
  -6   2  20      247.66      224.66     56.74 o 
  -5   2  20        0.17      -59.86     39.90 o 
  -4   2  20      521.98      589.94     85.23 o 
  -3   2  20        6.66       30.27     33.82 o 
  -2   2  20      467.18      390.75     58.51 o 
  -1   2  20        1.46       34.82     28.65 o 
   0   2  20      526.00      522.11     71.26 o 
   1   2  20       50.90       30.80     22.63 o 
   2   2  20      617.48      850.12    132.28 o 
   3   2  20       28.23       15.46     75.98 o 
   4   2  20      349.61      286.68    154.27 o 
   5   2  20       13.85      126.10     80.65 o 
   6   2  20      577.19      543.72    239.68 o 
   7   2  20       28.74       66.04    120.96 o 
   8   2  20      456.97       18.24     67.69 o 
  -9   3  20        1.49      -14.33     40.95 o 
  -8   3  20      310.16      160.55     54.96 o 
  -7   3  20        9.95        8.67     31.67 o 
  -6   3  20      151.21       78.21     46.72 o 
  -5   3  20       62.09       61.91     43.95 o 
  -4   3  20       39.86       38.37     33.20 o 
  -3   3  20       10.11      -32.88     43.34 o 
  -2   3  20        2.88       17.08     53.27 o 
  -1   3  20        2.63       44.97     44.78 o 
   0   3  20       12.31       16.23     40.56 o 
   1   3  20        0.16       28.65     63.61 o 
   2   3  20       44.83       24.29     56.96 o 
   3   3  20       34.29      -23.35     66.12 o 
   4   3  20       58.65       19.32     71.09 o 
   5   3  20       14.56       -5.12     62.58 o 
   6   3  20       84.62       11.93     84.33 o 
   7   3  20        6.77      -26.42     85.89 o 
  -7   4  20       29.28       95.28     81.28 o 
  -6   4  20      294.63      192.55     64.09 o 
  -5   4  20        0.42      -30.97     41.35 o 
  -4   4  20      258.82      186.05     51.61 o 
  -3   4  20       17.93      -16.03     46.62 o 
  -2   4  20      669.24      680.05    125.29 o 
  -1   4  20        0.09      -15.75     40.19 o 
   0   4  20      613.68      645.76    230.90 o 
   1   4  20        6.45       82.60    131.61 o 
   2   4  20      345.74      599.26    150.54 o 
   3   4  20        0.50     -138.71    151.71 o 
   4   4  20      321.70      272.95    131.27 o 
  -9   0  21      440.00      224.38    119.85 o 
  -7   0  21      170.26      112.23     68.43 o 
  -5   0  21      536.27      499.60     85.22 o 
  -3   0  21      165.81      178.76     46.56 o 
  -1   0  21      290.24      178.71    116.57 o 
   1   0  21      795.79      890.07    204.04 o 
   3   0  21      619.25      924.46    170.79 o 
   5   0  21      627.33      795.80    193.34 o 
   7   0  21      147.18      424.45    207.81 o 
  -9   1  21      285.10      222.31     53.28 o 
  -8   1  21        8.60       22.64     30.81 o 
  -7   1  21      405.89      298.08     53.90 o 
  -6   1  21        0.07      -35.83     34.23 o 
  -5   1  21      162.05      119.23     42.27 o 
  -4   1  21       51.39       87.54     42.00 o 
  -3   1  21      190.85      141.62     31.90 o 
  -2   1  21        5.07       51.42     33.59 o 
  -1   1  21       52.32       52.09     25.44 o 
   0   1  21       15.60      -17.41     30.89 o 
   1   1  21      194.50      120.31     77.33 o 
   2   1  21       16.59       66.47     57.79 o 
   3   1  21       52.80      126.27     88.27 o 
   4   1  21        3.60        0.38     56.38 o 
   5   1  21       14.82       30.39     54.79 o 
   6   1  21        3.02      -66.06     62.79 o 
   7   1  21       99.00       70.42    126.62 o 
  -9   2  21       80.38       96.13     48.80 o 
  -8   2  21        0.02      -24.57     34.68 o 
  -7   2  21      330.62      335.25     53.21 o 
  -6   2  21        5.53       11.47     54.81 o 
  -5   2  21      111.14       33.78     42.14 o 
  -4   2  21       18.20        3.11     43.47 o 
  -3   2  21      434.57      325.80     70.78 o 
  -2   2  21        6.30        3.40     33.63 o 
  -1   2  21      338.90      273.28     42.07 o 
   0   2  21       26.34       41.41     47.89 o 
   1   2  21      540.07      540.45    143.54 o 
   2   2  21        6.12       33.42     60.47 o 
   3   2  21      230.97      197.31    109.44 o 
   4   2  21        2.01       14.90     75.99 o 
   5   2  21      831.88     1240.31    130.35 o 
   6   2  21       93.06       83.95     90.08 o 
  -7   3  21      168.49      137.98     59.69 o 
  -6   3  21       15.24       46.51     82.07 o 
  -5   3  21      115.61      119.89     44.68 o 
  -4   3  21       26.32       55.82     60.29 o 
  -3   3  21       41.69       63.15     45.72 o 
  -2   3  21        0.48      -23.11     58.16 o 
  -1   3  21       57.72       81.19     56.20 o 
   0   3  21        8.83       79.71     67.46 o 
   1   3  21      162.83       89.12     73.22 o 
   2   3  21       19.19        4.67     71.06 o 
   3   3  21        1.03       36.28     73.66 o 
   4   3  21       14.44       61.45    119.86 o 
  -6   0  22       26.38       21.49     38.87 o 
  -4   0  22      170.22      131.10     58.97 o 
  -2   0  22      326.83      196.16     90.99 o 
   0   0  22      417.42      257.49    347.85 o 
   2   0  22      386.60      607.64    123.84 o 
   4   0  22      376.22      633.37    215.33 o 
  -7   1  22       21.99       77.72     36.98 o 
  -6   1  22      278.20      288.94     63.11 o 
  -5   1  22        3.28       61.18     36.61 o 
  -4   1  22      152.40       91.28     35.01 o 
  -3   1  22       20.33       23.63     38.09 o 
  -2   1  22      196.38       97.49     41.58 o 
  -1   1  22       15.03       12.31     60.52 o 
   0   1  22      234.78      197.64     64.59 o 
   1   1  22       40.71       38.88     75.96 o 
   2   1  22       19.97      121.72     64.02 o 
   3   1  22       25.09       42.91     61.94 o 
   4   1  22        2.61      -37.47     76.71 o 
  -5   2  22        4.16       44.51     45.74 o 
  -4   2  22      316.79      220.09     48.73 o 
  -3   2  22        4.84        7.03     28.30 o 
  -2   2  22      338.67      264.51     72.55 o 
  -1   2  22       13.25       43.79     45.36 o 
   0   2  22      289.85      193.74     87.37 o 
   1   2  22       19.16       35.34     79.85 o 
   2   2  22      205.95      273.77     94.52 o 
   3   2  22        0.42      -78.15     66.72 o 
  -1   0  23      304.09      308.12    293.33 o 
                                                 
